# Supplementary material for: Enhanced separation of long-term memory from short-term memory on top of LSTM: Neural network-based stock index forecasting
Source: PLoS One. 2025 Jun 2;20(6):e0322737. doi: 10.1371/journal.pone.0322737 (PMC12129176; doi:10.1371/journal.pone.0322737)
Supplement: Data Source The data of SZSE — (CSV) [file pone.0322737.s003.csv]

Date	Close	Open	High	Low	Vol.	Change %
2024/9/19	8,087.60	8,015.39	8,161.22	7,950.70	12.46B	1.19%
2024/9/18	7,992.25	7,975.19	8,017.38	7,908.52	9.08B	0.11%
2024/9/13	7,983.55	8,054.43	8,084.35	7,983.55	9.31B	-0.88%
2024/9/12	8,054.24	8,122.77	8,176.05	8,053.88	9.80B	-0.63%
2024/9/11	8,105.38	8,052.25	8,139.70	8,031.95	9.46B	0.39%
2024/9/10	8,073.83	8,064.40	8,113.69	7,973.79	10.24B	0.13%
2024/9/9	8,063.27	8,086.28	8,129.54	8,023.37	9.91B	-0.83%
2024/9/6	8,130.77	8,252.01	8,260.69	8,128.77	9.65B	-1.44%
2024/9/5	8,249.66	8,224.51	8,297.94	8,220.55	9.54B	0.28%
2024/9/4	8,226.24	8,207.28	8,297.82	8,189.53	10.46B	-0.51%
2024/9/3	8,268.05	8,157.44	8,294.77	8,157.44	11.33B	1.17%
2024/9/2	8,172.21	8,331.46	8,340.38	8,172.21	13.47B	-2.11%
2024/8/30	8,348.48	8,152.81	8,453.66	8,152.81	17.20B	2.38%
2024/8/29	8,154.44	8,030.74	8,191.37	8,028.37	12.16B	0.94%
2024/8/28	8,078.82	8,071.86	8,098.31	8,036.40	9.40B	-0.31%
2024/8/27	8,103.76	8,161.68	8,168.04	8,084.04	9.68B	-1.11%
2024/8/26	8,194.65	8,194.94	8,225.99	8,163.88	9.62B	0.16%
2024/8/23	8,181.92	8,134.40	8,207.59	8,133.57	8.83B	0.24%
2024/8/22	8,162.17	8,234.28	8,247.95	8,151.63	9.77B	-0.82%
2024/8/21	8,229.75	8,221.35	8,297.10	8,213.09	9.25B	-0.28%
2024/8/20	8,252.87	8,363.87	8,367.38	8,233.07	9.93B	-1.24%
2024/8/19	8,356.90	8,341.83	8,437.88	8,341.10	9.39B	0.08%
2024/8/16	8,349.87	8,377.95	8,408.39	8,339.58	9.69B	-0.24%
2024/8/15	8,370.12	8,292.20	8,439.69	8,288.71	10.60B	0.71%
2024/8/14	8,311.00	8,403.48	8,403.48	8,311.00	7.88B	-1.17%
2024/8/13	8,409.22	8,372.71	8,409.24	8,327.35	8.35B	0.43%
2024/8/12	8,373.47	8,386.83	8,419.70	8,354.42	8.86B	-0.24%
2024/8/9	8,393.70	8,486.42	8,527.64	8,393.70	10.21B	-0.62%
2024/8/8	8,446.21	8,415.08	8,514.67	8,361.58	10.56B	-0.04%
2024/8/7	8,449.58	8,450.49	8,505.13	8,416.25	10.20B	-0.17%
2024/8/6	8,463.86	8,481.73	8,525.72	8,388.26	12.00B	0.82%
2024/8/5	8,395.05	8,475.45	8,646.86	8,395.04	12.91B	-1.85%
2024/8/2	8,553.55	8,599.06	8,697.49	8,542.39	11.10B	-1.38%
2024/8/1	8,673.58	8,767.33	8,799.09	8,656.95	12.06B	-0.92%
2024/7/31	8,754.09	8,446.50	8,754.93	8,444.15	16.02B	3.37%
2024/7/30	8,468.58	8,482.17	8,488.52	8,416.60	9.44B	-0.54%
2024/7/29	8,514.65	8,589.28	8,589.28	8,510.49	9.18B	-0.96%
2024/7/26	8,597.17	8,512.79	8,617.65	8,512.79	10.08B	1.45%
2024/7/25	8,474.70	8,443.44	8,524.81	8,428.75	10.13B	-0.22%
2024/7/24	8,493.10	8,582.63	8,640.33	8,469.88	10.94B	-1.32%
2024/7/23	8,606.58	8,862.94	8,862.94	8,606.58	10.96B	-2.97%
2024/7/22	8,869.82	8,908.21	8,925.44	8,823.78	10.78B	-0.38%
2024/7/19	8,903.23	8,826.64	8,932.08	8,820.09	11.21B	0.27%
2024/7/18	8,879.33	8,760.66	8,880.44	8,730.98	11.86B	0.50%
2024/7/17	8,835.14	8,860.75	8,884.79	8,809.13	12.15B	-0.47%
2024/7/16	8,877.02	8,783.35	8,881.77	8,780.09	11.66B	0.86%
2024/7/15	8,801.62	8,825.47	8,834.03	8,780.75	11.23B	-0.59%
2024/7/12	8,854.08	8,831.68	8,885.36	8,814.09	11.88B	-0.18%
2024/7/11	8,870.36	8,800.39	8,890.76	8,746.90	14.56B	1.99%
2024/7/10	8,697.22	8,672.33	8,762.77	8,664.92	12.07B	-0.10%
2024/7/9	8,705.94	8,548.16	8,733.87	8,513.17	13.31B	1.68%
2024/7/8	8,561.95	8,675.97	8,675.97	8,539.42	10.46B	-1.54%
2024/7/5	8,695.55	8,664.80	8,719.71	8,573.75	9.31B	0.25%
2024/7/4	8,673.83	8,775.84	8,821.00	8,670.34	9.95B	-0.99%
2024/7/3	8,760.43	8,808.37	8,827.09	8,734.71	9.66B	-0.59%
2024/7/2	8,812.67	8,886.09	8,895.55	8,789.28	11.07B	-0.97%
2024/7/1	8,899.17	8,835.16	8,914.20	8,771.01	11.08B	0.57%
2024/6/28	8,848.70	8,814.93	8,960.96	8,814.93	12.29B	-0.01%
2024/6/27	8,849.70	8,944.73	8,947.96	8,844.87	10.82B	-1.53%
2024/6/26	8,987.30	8,838.00	9,001.03	8,811.36	11.48B	1.55%
2024/6/25	8,850.29	8,911.90	8,948.22	8,797.05	10.89B	-0.83%
2024/6/24	8,924.17	9,004.85	9,030.71	8,916.46	11.47B	-1.55%
2024/6/21	9,064.84	9,041.44	9,100.83	9,008.34	9.89B	-0.04%
2024/6/20	9,068.85	9,201.35	9,225.02	9,066.05	11.35B	-1.63%
2024/6/19	9,219.07	9,324.88	9,325.85	9,218.91	10.45B	-1.07%
2024/6/18	9,318.47	9,278.28	9,329.99	9,276.44	12.09B	0.40%
2024/6/17	9,281.25	9,209.46	9,298.01	9,202.17	13.39B	0.31%
2024/6/14	9,252.25	9,177.41	9,265.96	9,138.32	15.06B	0.50%
2024/6/13	9,206.24	9,281.05	9,296.37	9,190.88	12.95B	-0.69%
2024/6/12	9,269.94	9,244.31	9,299.36	9,243.73	11.52B	0.08%
2024/6/11	9,262.35	9,198.54	9,282.71	9,166.47	11.67B	0.07%
2024/6/7	9,255.68	9,343.80	9,366.34	9,181.89	12.13B	-0.90%
2024/6/6	9,340.01	9,417.93	9,446.88	9,313.88	14.21B	-0.57%
2024/6/5	9,393.61	9,450.07	9,509.78	9,393.61	11.40B	-0.80%
2024/6/4	9,469.32	9,350.83	9,486.75	9,327.83	12.02B	1.05%
2024/6/3	9,370.50	9,358.59	9,422.07	9,307.92	13.54B	0.07%
2024/5/31	9,364.38	9,388.27	9,455.33	9,364.38	11.60B	-0.22%
2024/5/30	9,384.72	9,395.79	9,441.49	9,366.13	11.93B	-0.32%
2024/5/29	9,414.98	9,387.65	9,460.63	9,379.30	11.88B	0.25%
2024/5/28	9,391.05	9,489.08	9,494.77	9,385.44	12.38B	-1.23%
2024/5/27	9,507.75	9,444.23	9,511.14	9,375.52	12.72B	0.88%
2024/5/24	9,424.58	9,508.85	9,578.73	9,421.55	12.16B	-1.23%
2024/5/23	9,541.64	9,667.18	9,672.18	9,520.21	13.99B	-1.56%
2024/5/22	9,693.05	9,674.50	9,709.00	9,643.87	13.34B	0.12%
2024/5/21	9,681.66	9,721.72	9,730.28	9,649.15	12.68B	-0.71%
2024/5/20	9,750.82	9,710.20	9,779.36	9,701.85	17.04B	0.43%
2024/5/17	9,709.42	9,590.39	9,709.42	9,563.47	15.27B	1.10%
2024/5/16	9,604.13	9,614.73	9,668.85	9,582.22	14.21B	0.21%
2024/5/15	9,583.54	9,648.43	9,659.04	9,577.21	12.67B	-0.88%
2024/5/14	9,668.73	9,689.55	9,736.29	9,633.80	13.41B	-0.05%
2024/5/13	9,673.32	9,659.64	9,720.48	9,605.18	13.79B	-0.60%
2024/5/10	9,731.24	9,788.83	9,805.92	9,670.89	14.01B	-0.58%
2024/5/9	9,788.07	9,648.22	9,805.12	9,648.22	14.46B	1.55%
2024/5/8	9,638.82	9,743.87	9,743.87	9,633.70	13.91B	-1.35%
2024/5/7	9,770.94	9,778.16	9,804.76	9,743.19	15.67B	-0.08%
2024/5/6	9,779.21	9,735.88	9,804.20	9,732.69	19.01B	2.00%
2024/4/30	9,587.12	9,647.06	9,662.56	9,587.08	18.17B	-0.90%
2024/4/29	9,673.76	9,479.60	9,718.36	9,479.60	20.57B	2.22%
2024/4/26	9,463.91	9,258.49	9,471.29	9,258.49	18.73B	2.15%
2024/4/25	9,264.48	9,204.79	9,329.41	9,198.32	12.65B	0.14%
2024/4/24	9,251.13	9,186.19	9,254.65	9,135.58	12.62B	0.74%
2024/4/23	9,183.14	9,231.90	9,269.71	9,147.95	13.06B	-0.61%
2024/4/22	9,239.14	9,228.18	9,327.59	9,212.29	13.66B	-0.43%
2024/4/19	9,279.46	9,316.98	9,351.96	9,220.64	14.26B	-1.04%
2024/4/18	9,376.81	9,336.73	9,477.13	9,299.33	15.94B	-0.05%
2024/4/17	9,381.77	9,180.51	9,381.77	9,180.51	15.32B	2.48%
2024/4/16	9,155.07	9,312.49	9,341.97	9,148.82	16.26B	-2.29%
2024/4/15	9,369.70	9,228.13	9,407.07	9,189.96	15.94B	1.53%
2024/4/12	9,228.23	9,301.08	9,343.18	9,212.60	12.75B	-0.78%
2024/4/11	9,300.77	9,234.92	9,378.43	9,233.27	13.05B	0.03%
2024/4/10	9,297.96	9,425.80	9,425.80	9,243.80	12.73B	-1.60%
2024/4/9	9,448.98	9,386.80	9,449.65	9,352.35	12.57B	0.58%
2024/4/8	9,394.61	9,512.60	9,525.95	9,393.61	15.36B	-1.57%
2024/4/3	9,544.77	9,564.65	9,575.56	9,508.65	15.09B	-0.44%
2024/4/2	9,586.95	9,633.97	9,633.97	9,546.47	15.50B	-0.62%
2024/4/1	9,647.07	9,451.73	9,647.07	9,451.73	16.57B	2.62%
2024/3/29	9,400.85	9,335.11	9,400.85	9,304.76	12.32B	0.62%
2024/3/28	9,342.92	9,221.53	9,440.31	9,221.53	13.70B	1.31%
2024/3/27	9,222.47	9,437.56	9,437.67	9,222.47	13.21B	-2.40%
2024/3/26	9,449.43	9,413.26	9,490.75	9,366.00	13.65B	0.28%
2024/3/25	9,422.61	9,538.35	9,601.84	9,421.08	15.02B	-1.49%
2024/3/22	9,565.56	9,659.88	9,680.21	9,505.99	15.78B	-1.21%
2024/3/21	9,682.51	9,736.23	9,758.33	9,663.49	15.60B	-0.36%
2024/3/20	9,717.37	9,669.70	9,725.31	9,654.53	14.75B	0.21%
2024/3/19	9,696.69	9,723.40	9,785.10	9,696.69	16.11B	-0.58%
2024/3/18	9,752.83	9,665.07	9,752.83	9,646.21	17.63B	1.46%
2024/3/15	9,612.75	9,532.42	9,616.50	9,455.51	14.96B	0.60%
2024/3/14	9,555.42	9,598.42	9,675.47	9,489.02	15.26B	-0.52%
2024/3/13	9,604.99	9,640.09	9,674.14	9,568.88	15.93B	-0.27%
2024/3/12	9,630.54	9,603.46	9,649.74	9,535.21	17.36B	0.51%
2024/3/11	9,581.53	9,369.65	9,581.66	9,363.41	16.01B	2.27%
2024/3/8	9,369.05	9,281.61	9,386.75	9,230.06	13.21B	1.10%
2024/3/7	9,267.12	9,398.05	9,454.54	9,267.12	15.28B	-1.37%
2024/3/6	9,395.65	9,366.71	9,487.19	9,309.84	13.98B	-0.22%
2024/3/5	9,416.80	9,371.94	9,448.73	9,344.45	16.50B	-0.23%
2024/3/4	9,438.24	9,456.37	9,486.70	9,359.84	16.67B	0.04%
2024/3/1	9,434.75	9,345.74	9,452.63	9,298.16	17.51B	1.12%
2024/2/29	9,330.44	9,001.28	9,334.94	9,001.28	17.40B	3.13%
2024/2/28	9,047.09	9,293.15	9,391.52	9,047.09	21.78B	-2.40%
2024/2/27	9,269.57	9,032.26	9,269.57	9,016.61	15.67B	2.24%
2024/2/26	9,066.09	9,070.22	9,154.60	9,023.33	15.05B	-0.04%
2024/2/23	9,069.42	9,074.61	9,077.56	8,971.34	14.64B	0.28%
2024/2/22	9,043.75	8,971.44	9,050.27	8,946.24	12.75B	0.76%
2024/2/21	8,975.97	8,829.70	9,130.03	8,798.37	16.40B	0.79%
2024/2/20	8,905.96	8,857.50	8,919.81	8,798.43	12.93B	0.04%
2024/2/19	8,902.33	8,957.28	8,957.28	8,797.46	17.17B	0.93%
2024/2/8	8,820.60	8,750.54	8,975.05	8,742.95	19.74B	1.29%
2024/2/7	8,708.24	8,464.87	8,724.17	8,445.71	21.01B	2.93%
2024/2/6	8,460.38	7,886.32	8,471.28	7,880.40	18.54B	6.22%
2024/2/5	7,964.71	7,987.34	8,171.77	7,683.63	17.23B	-1.13%
2024/2/2	8,055.77	8,239.50	8,300.75	7,840.62	14.48B	-2.24%
2024/2/1	8,240.48	8,172.81	8,371.38	8,134.81	12.33B	0.34%
2024/1/31	8,212.84	8,340.72	8,408.67	8,208.45	12.98B	-1.95%
2024/1/30	8,375.98	8,523.74	8,579.59	8,370.06	10.64B	-2.40%
2024/1/29	8,581.76	8,775.38	8,800.64	8,581.76	12.14B	-2.06%
2024/1/26	8,762.33	8,809.76	8,859.63	8,746.10	12.70B	-1.06%
2024/1/25	8,856.22	8,661.45	8,858.21	8,621.18	14.04B	2.00%
2024/1/24	8,682.19	8,633.17	8,693.08	8,404.07	12.48B	1.00%
2024/1/23	8,596.28	8,465.00	8,638.90	8,402.06	11.58B	1.38%
2024/1/22	8,479.55	8,769.39	8,769.39	8,430.61	12.47B	-3.50%
2024/1/19	8,787.02	8,821.76	8,890.12	8,771.58	9.72B	-0.68%
2024/1/18	8,847.00	8,706.14	8,858.40	8,585.20	13.39B	1.00%
2024/1/17	8,759.76	8,968.53	8,968.53	8,759.76	9.19B	-2.58%
2024/1/16	8,992.07	8,946.93	9,002.34	8,871.19	9.81B	0.31%
2024/1/15	8,963.93	8,957.72	9,045.55	8,912.45	8.19B	-0.36%
2024/1/12	8,996.26	9,026.74	9,095.61	8,995.41	9.02B	-0.64%
2024/1/11	9,053.88	8,918.23	9,099.22	8,898.20	9.96B	1.47%
2024/1/10	8,922.79	8,938.45	9,035.19	8,857.97	8.71B	-0.55%
2024/1/9	8,971.72	8,960.97	9,042.45	8,912.03	9.46B	0.27%
2024/1/8	8,947.72	9,095.71	9,119.12	8,947.72	9.98B	-1.85%
2024/1/5	9,116.44	9,205.39	9,275.23	9,074.93	9.96B	-1.07%
2024/1/4	9,215.25	9,317.40	9,317.40	9,171.13	8.93B	-1.24%
2024/1/3	9,330.86	9,378.69	9,405.09	9,280.82	10.01B	-0.75%
2024/1/2	9,401.35	9,527.11	9,527.11	9,401.35	10.67B	-1.29%
2023/12/29	9,524.69	9,434.58	9,534.68	9,427.92	11.49B	0.89%
2023/12/28	9,441.05	9,182.85	9,476.80	9,166.58	12.61B	2.71%
2023/12/27	9,191.74	9,170.25	9,211.42	9,121.17	8.81B	0.38%
2023/12/26	9,157.25	9,248.07	9,248.49	9,124.81	7.78B	-1.07%
2023/12/25	9,256.28	9,200.65	9,268.27	9,200.65	8.02B	0.38%
2023/12/22	9,221.31	9,247.08	9,331.12	9,186.03	10.86B	-0.39%
2023/12/21	9,257.09	9,122.41	9,286.07	9,106.15	9.35B	1.08%
2023/12/20	9,158.44	9,303.08	9,310.86	9,158.44	8.25B	-1.41%
2023/12/19	9,289.34	9,270.20	9,331.99	9,225.01	7.88B	0.11%
2023/12/18	9,279.39	9,346.95	9,376.67	9,258.96	8.45B	-1.13%
2023/12/15	9,385.33	9,449.89	9,507.43	9,368.47	9.60B	-0.35%
2023/12/14	9,417.97	9,527.42	9,578.60	9,413.81	9.12B	-0.62%
2023/12/13	9,476.62	9,606.48	9,606.48	9,476.62	9.23B	-1.54%
2023/12/12	9,625.26	9,616.13	9,648.97	9,593.35	10.07B	-0.08%
2023/12/11	9,632.61	9,496.46	9,649.87	9,406.70	13.30B	0.82%
2023/12/8	9,553.92	9,531.05	9,592.92	9,500.81	12.85B	0.36%
2023/12/7	9,519.91	9,518.45	9,561.98	9,456.98	10.41B	-0.14%
2023/12/6	9,533.25	9,451.16	9,599.58	9,446.88	10.95B	0.66%
2023/12/5	9,470.36	9,628.28	9,628.28	9,470.36	10.45B	-1.97%
2023/12/4	9,660.44	9,715.47	9,736.11	9,660.44	11.23B	-0.62%
2023/12/1	9,720.57	9,723.93	9,752.02	9,624.92	11.26B	-0.07%
2023/11/30	9,726.92	9,728.38	9,768.90	9,677.77	9.37B	-0.18%
2023/11/29	9,744.39	9,826.01	9,827.74	9,733.32	10.04B	-0.91%
2023/11/28	9,833.46	9,781.54	9,835.14	9,742.00	9.46B	0.49%
2023/11/27	9,785.57	9,829.55	9,829.55	9,736.78	9.70B	-0.55%
2023/11/24	9,839.52	9,932.97	9,932.97	9,816.28	9.87B	-0.94%
2023/11/23	9,933.02	9,846.68	9,938.84	9,814.17	10.41B	0.78%
2023/11/22	9,855.66	9,957.54	9,975.09	9,855.66	11.04B	-1.41%
2023/11/21	9,997.09	10,050.48	10,113.19	9,981.11	12.35B	-0.26%
2023/11/20	10,022.70	9,986.92	10,050.83	9,924.44	11.18B	0.43%
2023/11/17	9,979.69	9,924.16	9,980.38	9,914.48	9.42B	0.25%
2023/11/16	9,954.40	10,053.80	10,064.91	9,954.40	9.59B	-1.23%
2023/11/15	10,077.96	10,111.83	10,122.20	10,048.46	12.26B	0.72%
2023/11/14	10,005.56	9,988.51	10,056.86	9,963.55	10.60B	0.17%
2023/11/13	9,988.83	10,012.85	10,033.51	9,936.71	10.64B	0.10%
2023/11/10	9,978.54	9,987.46	9,997.79	9,939.10	10.08B	-0.53%
2023/11/9	10,032.09	10,037.56	10,100.00	10,004.06	11.63B	-0.20%
2023/11/8	10,052.09	10,032.24	10,101.55	9,986.84	13.27B	-0.04%
2023/11/7	10,056.49	10,047.14	10,088.08	10,000.55	13.42B	-0.15%
2023/11/6	10,071.56	9,922.45	10,080.00	9,922.45	15.92B	2.21%
2023/11/3	9,853.89	9,747.82	9,886.86	9,747.82	11.41B	1.22%
2023/11/2	9,734.77	9,842.56	9,879.27	9,733.39	9.99B	-0.94%
2023/11/1	9,826.73	9,897.93	9,901.37	9,808.40	10.34B	-0.38%
2023/10/31	9,863.80	9,924.72	9,927.45	9,814.98	11.63B	-0.65%
2023/10/30	9,927.99	9,759.22	9,952.43	9,759.17	14.39B	1.61%
2023/10/27	9,770.84	9,535.65	9,805.70	9,513.32	13.38B	2.14%
2023/10/26	9,566.10	9,470.49	9,571.16	9,432.84	11.69B	0.40%
2023/10/25	9,528.31	9,573.67	9,617.67	9,524.82	12.39B	0.47%
2023/10/24	9,483.90	9,458.33	9,523.90	9,380.79	11.69B	0.61%
2023/10/23	9,425.98	9,552.55	9,552.55	9,373.76	10.74B	-1.51%
2023/10/20	9,570.36	9,605.29	9,665.81	9,554.63	10.09B	-0.88%
2023/10/19	9,655.09	9,757.19	9,784.53	9,654.97	11.01B	-1.65%
2023/10/18	9,816.68	9,914.02	9,914.02	9,809.37	10.10B	-1.24%
2023/10/17	9,940.22	9,944.68	9,958.98	9,888.09	9.19B	0.15%
2023/10/16	9,924.92	10,065.07	10,065.97	9,889.66	10.53B	-1.42%
2023/10/13	10,068.28	10,110.38	10,110.38	10,028.74	10.52B	-0.99%
2023/10/12	10,168.49	10,145.49	10,174.23	10,097.11	11.59B	0.83%
2023/10/11	10,084.89	10,088.14	10,164.07	10,058.33	10.16B	0.35%
2023/10/10	10,050.04	10,133.02	10,159.47	10,044.67	9.06B	-0.56%
2023/10/9	10,106.96	10,095.71	10,139.49	9,991.17	9.98B	-0.03%
2023/9/28	10,109.53	10,131.66	10,155.03	10,085.09	8.90B	0.05%
2023/9/27	10,104.32	10,057.99	10,185.02	10,057.17	8.62B	0.44%
2023/9/26	10,060.15	10,110.06	10,146.89	10,060.15	7.53B	-0.60%
2023/9/25	10,120.62	10,181.18	10,181.18	10,105.21	8.97B	-0.57%
2023/9/22	10,178.74	9,975.37	10,183.93	9,962.94	10.14B	1.97%
2023/9/21	9,981.67	10,050.48	10,087.03	9,981.52	7.39B	-0.90%
2023/9/20	10,072.46	10,110.41	10,123.69	10,072.46	7.12B	-0.53%
2023/9/19	10,125.73	10,185.07	10,185.07	10,082.67	7.42B	-0.73%
2023/9/18	10,200.04	10,111.67	10,253.49	10,093.47	8.13B	0.55%
2023/9/15	10,144.59	10,213.61	10,241.88	10,115.28	8.29B	-0.52%
2023/9/14	10,197.59	10,243.25	10,252.02	10,154.64	7.48B	-0.57%
2023/9/13	10,255.87	10,351.79	10,373.15	10,200.70	8.08B	-1.14%
2023/9/12	10,373.99	10,376.16	10,421.56	10,349.33	8.33B	-0.08%
2023/9/11	10,382.38	10,290.81	10,443.00	10,256.23	10.58B	0.98%
2023/9/8	10,281.88	10,284.48	10,319.84	10,233.71	7.52B	-0.38%
2023/9/7	10,321.44	10,493.37	10,493.37	10,321.38	9.11B	-1.84%
2023/9/6	10,515.21	10,503.15	10,531.29	10,449.16	8.76B	-0.24%
2023/9/5	10,540.71	10,593.68	10,611.44	10,522.89	9.90B	-0.67%
2023/9/4	10,611.74	10,520.46	10,611.74	10,473.19	12.26B	1.41%
2023/9/1	10,463.74	10,449.60	10,513.42	10,429.59	9.52B	0.44%
2023/8/31	10,418.21	10,471.99	10,483.08	10,405.96	11.24B	-0.61%
2023/8/30	10,482.50	10,477.64	10,569.55	10,446.46	13.43B	0.26%
2023/8/29	10,454.98	10,204.25	10,496.62	10,200.85	15.34B	2.17%
2023/8/28	10,233.15	10,714.69	10,714.69	10,204.98	17.20B	1.01%
2023/8/25	10,130.47	10,197.96	10,212.65	10,091.86	10.43B	-1.23%
2023/8/24	10,256.19	10,203.14	10,341.86	10,153.44	10.41B	1.02%
2023/8/23	10,152.60	10,351.70	10,351.70	10,151.82	8.85B	-2.14%
2023/8/22	10,374.73	10,376.86	10,409.43	10,198.01	10.35B	0.53%
2023/8/21	10,320.39	10,432.95	10,482.11	10,320.39	8.49B	-1.32%
2023/8/18	10,458.51	10,637.68	10,655.61	10,458.51	8.88B	-1.75%
2023/8/17	10,644.52	10,540.44	10,656.83	10,469.79	9.09B	0.61%
2023/8/16	10,579.56	10,640.13	10,686.92	10,579.47	8.71B	-0.94%
2023/8/15	10,679.73	10,764.80	10,780.52	10,589.85	8.81B	-0.70%
2023/8/14	10,755.14	10,697.81	10,763.30	10,607.71	9.80B	-0.50%
2023/8/11	10,808.87	11,060.85	11,060.85	10,808.87	10.36B	-2.18%
2023/8/10	11,050.22	11,023.24	11,060.47	10,974.50	8.48B	0.10%
2023/8/9	11,039.45	11,068.53	11,096.93	11,023.37	9.36B	-0.53%
2023/8/8	11,098.45	11,126.69	11,156.21	11,075.45	10.57B	-0.42%
2023/8/7	11,145.03	11,207.58	11,207.58	11,113.14	12.72B	-0.83%
2023/8/4	11,238.06	11,229.46	11,305.50	11,185.90	15.67B	0.67%
2023/8/3	11,163.42	11,067.75	11,164.76	11,067.29	11.40B	0.53%
2023/8/2	11,104.16	11,120.86	11,176.94	11,073.23	11.17B	-0.35%
2023/8/1	11,143.23	11,168.50	11,211.68	11,102.84	13.30B	-0.36%
2023/7/31	11,183.91	11,158.72	11,289.16	11,153.72	17.34B	0.75%
2023/7/28	11,100.40	10,895.48	11,120.59	10,877.41	14.70B	1.62%
2023/7/27	10,923.77	10,985.58	11,024.01	10,904.74	10.50B	-0.41%
2023/7/26	10,968.98	11,001.86	11,001.86	10,942.41	10.83B	-0.47%
2023/7/25	11,021.29	10,909.19	11,021.93	10,909.19	13.92B	2.54%
2023/7/24	10,747.79	10,771.64	10,837.98	10,730.94	7.67B	-0.58%
2023/7/21	10,810.18	10,801.33	10,886.73	10,775.35	8.34B	-0.06%
2023/7/20	10,816.27	10,947.63	10,998.07	10,804.35	9.81B	-1.06%
2023/7/19	10,932.65	10,959.04	10,992.69	10,876.96	7.91B	-0.37%
2023/7/18	10,972.96	11,030.98	11,032.12	10,947.51	9.23B	-0.34%
2023/7/17	11,010.36	11,039.13	11,039.13	10,963.47	9.49B	-0.63%
2023/7/14	11,080.32	11,108.92	11,120.19	11,069.32	11.84B	-0.14%
2023/7/13	11,095.44	10,963.23	11,103.08	10,963.23	11.68B	1.61%
2023/7/12	10,919.26	11,020.36	11,029.29	10,905.85	11.47B	-0.99%
2023/7/11	11,028.68	10,953.88	11,030.19	10,933.23	9.10B	0.78%
2023/7/10	10,942.83	10,926.36	10,995.80	10,901.84	9.58B	0.50%
2023/7/7	10,888.55	10,939.29	10,949.98	10,852.96	10.32B	-0.73%
2023/7/6	10,968.37	11,001.87	11,072.07	10,954.15	10.67B	-0.55%
2023/7/5	11,029.30	11,129.12	11,129.12	11,014.39	10.55B	-0.91%
2023/7/4	11,130.30	11,080.64	11,133.45	11,055.26	11.27B	0.35%
2023/7/3	11,091.56	11,059.31	11,128.93	11,028.24	13.22B	0.59%
2023/6/30	11,026.59	10,897.42	11,067.39	10,883.57	11.25B	1.02%
2023/6/29	10,915.50	10,909.08	10,965.11	10,880.88	10.74B	-0.10%
2023/6/28	10,926.32	10,947.89	10,951.41	10,792.35	11.01B	-0.47%
2023/6/27	10,978.08	10,879.49	10,987.19	10,863.66	10.43B	0.97%
2023/6/26	10,872.30	10,963.62	11,002.37	10,848.72	13.29B	-1.68%
2023/6/21	11,058.63	11,262.84	11,278.97	11,058.63	12.08B	-2.18%
2023/6/20	11,305.35	11,260.15	11,338.15	11,248.14	12.31B	0.28%
2023/6/19	11,274.05	11,305.79	11,307.75	11,244.42	13.10B	-0.29%
2023/6/16	11,306.53	11,194.55	11,316.24	11,183.79	13.07B	1.11%
2023/6/15	11,182.94	11,011.95	11,185.68	11,011.85	13.40B	1.81%
2023/6/14	10,984.56	10,976.51	11,034.18	10,962.45	12.69B	0.26%
2023/6/13	10,955.96	10,855.44	10,963.65	10,853.57	11.99B	0.76%
2023/6/12	10,873.74	10,769.02	10,914.63	10,752.01	12.57B	0.74%
2023/6/9	10,793.93	10,733.52	10,793.93	10,697.36	13.46B	0.66%
2023/6/8	10,722.87	10,710.91	10,775.33	10,648.14	10.81B	0.13%
2023/6/7	10,708.82	10,783.31	10,799.46	10,681.48	9.82B	-0.60%
2023/6/6	10,773.45	10,928.51	10,933.61	10,752.22	12.88B	-1.58%
2023/6/5	10,946.08	10,990.73	10,990.73	10,903.05	12.09B	-0.47%
2023/6/2	10,998.08	10,875.31	11,012.55	10,875.31	13.09B	1.50%
2023/6/1	10,835.90	10,758.89	10,913.64	10,735.51	13.63B	0.39%
2023/5/31	10,793.85	10,849.81	10,849.81	10,732.42	12.83B	-0.70%
2023/5/30	10,869.55	10,799.40	10,869.55	10,697.87	14.02B	0.44%
2023/5/29	10,822.09	10,942.67	10,961.79	10,790.50	14.07B	-0.80%
2023/5/26	10,909.65	10,889.27	10,926.84	10,798.65	11.19B	0.12%
2023/5/25	10,896.58	10,915.12	10,954.24	10,801.22	11.63B	-0.22%
2023/5/24	10,920.33	10,976.73	11,028.57	10,920.33	10.76B	-0.84%
2023/5/23	11,012.58	11,124.26	11,137.63	11,012.58	10.55B	-1.03%
2023/5/22	11,127.04	11,083.38	11,159.31	11,037.21	10.55B	0.32%
2023/5/19	11,091.36	11,061.75	11,145.51	11,034.63	11.63B	0.12%
2023/5/18	11,078.28	11,108.33	11,144.48	11,024.09	11.80B	-0.12%
2023/5/17	11,091.08	11,084.56	11,120.97	11,036.77	9.98B	-0.07%
2023/5/16	11,099.26	11,182.36	11,182.36	11,069.44	11.71B	-0.71%
2023/5/15	11,178.62	11,019.70	11,178.62	10,995.70	13.93B	1.57%
2023/5/12	11,005.64	11,131.30	11,172.71	11,004.26	12.64B	-1.23%
2023/5/11	11,142.53	11,158.72	11,200.91	11,136.26	13.09B	0.02%
2023/5/10	11,140.19	11,101.01	11,177.81	11,043.36	14.71B	0.14%
2023/5/9	11,125.02	11,208.74	11,265.33	11,121.97	19.07B	-0.90%
2023/5/8	11,225.77	11,206.33	11,234.92	11,158.83	17.11B	0.40%
2023/5/5	11,180.87	11,260.62	11,262.33	11,124.91	16.99B	-0.82%
2023/5/4	11,273.87	11,310.35	11,329.00	11,242.12	18.66B	-0.57%
2023/4/28	11,338.67	11,228.46	11,340.46	11,228.46	16.18B	1.08%
2023/4/27	11,217.00	11,140.89	11,258.76	11,128.11	14.89B	0.28%
2023/4/26	11,185.68	11,101.18	11,244.04	11,088.20	15.91B	0.33%
2023/4/25	11,149.01	11,307.09	11,320.45	11,034.18	17.33B	-1.48%
2023/4/24	11,317.01	11,442.38	11,452.91	11,265.77	15.87B	-1.17%
2023/4/21	11,450.43	11,729.80	11,751.42	11,450.13	16.96B	-2.28%
2023/4/20	11,717.26	11,751.38	11,751.38	11,659.65	15.55B	-0.37%
2023/4/19	11,760.27	11,844.32	11,844.32	11,743.85	14.74B	-0.84%
2023/4/18	11,860.40	11,834.77	11,891.11	11,818.25	14.67B	0.04%
2023/4/17	11,855.48	11,783.68	11,855.48	11,781.29	15.44B	0.47%
2023/4/14	11,800.09	11,760.43	11,816.68	11,737.30	14.73B	0.51%
2023/4/13	11,739.84	11,836.82	11,844.40	11,727.89	15.77B	-1.21%
2023/4/12	11,883.51	11,873.26	11,912.95	11,842.26	15.91B	0.05%
2023/4/11	11,877.15	11,866.35	11,914.32	11,819.76	15.16B	0.04%
2023/4/10	11,871.93	11,987.68	11,992.32	11,845.88	15.92B	-0.80%
2023/4/7	11,967.74	11,867.87	11,979.59	11,858.50	14.83B	0.85%
2023/4/6	11,866.31	11,787.35	11,874.80	11,778.80	16.37B	0.06%
2023/4/4	11,859.48	11,878.16	11,885.38	11,792.24	18.27B	-0.25%
2023/4/3	11,889.42	11,751.68	11,898.76	11,751.68	18.95B	1.39%
2023/3/31	11,726.40	11,666.31	11,737.28	11,657.57	14.38B	0.64%
2023/3/30	11,651.83	11,578.33	11,656.48	11,505.55	13.52B	0.62%
2023/3/29	11,579.92	11,584.92	11,623.43	11,538.17	13.87B	0.13%
2023/3/28	11,564.45	11,637.51	11,649.15	11,548.42	14.68B	-0.72%
2023/3/27	11,647.94	11,621.92	11,659.00	11,558.38	16.88B	0.12%
2023/3/24	11,634.22	11,616.46	11,648.54	11,581.42	16.22B	0.25%
2023/3/23	11,605.29	11,457.79	11,605.29	11,442.95	15.43B	0.94%
2023/3/22	11,496.93	11,459.83	11,521.42	11,448.19	15.47B	0.61%
2023/3/21	11,427.25	11,270.07	11,427.25	11,270.07	12.55B	1.60%
2023/3/20	11,247.13	11,289.96	11,342.03	11,231.01	15.47B	-0.27%
2023/3/17	11,278.05	11,328.37	11,388.52	11,245.15	14.70B	0.36%
2023/3/16	11,237.70	11,336.75	11,381.73	11,223.10	12.30B	-1.54%
2023/3/15	11,413.43	11,485.95	11,537.72	11,408.19	11.18B	-0.03%
2023/3/14	11,416.57	11,483.64	11,486.56	11,282.58	12.96B	-0.77%
2023/3/13	11,505.02	11,405.14	11,511.12	11,396.61	11.82B	0.55%
2023/3/10	11,442.54	11,513.66	11,535.54	11,437.99	10.66B	-1.19%
2023/3/9	11,579.99	11,605.94	11,637.03	11,525.23	9.12B	-0.16%
2023/3/8	11,598.29	11,566.57	11,617.94	11,534.67	9.63B	-0.09%
2023/3/7	11,608.58	11,824.17	11,839.61	11,606.19	13.38B	-1.98%
2023/3/6	11,842.88	11,850.82	11,862.37	11,742.13	12.85B	-0.08%
2023/3/3	11,851.92	11,862.16	11,895.97	11,770.34	11.56B	0.02%
2023/3/2	11,849.51	11,902.17	11,929.15	11,837.12	12.76B	-0.54%
2023/3/1	11,914.32	11,783.76	11,931.10	11,751.36	12.76B	1.11%
2023/2/28	11,783.80	11,745.16	11,792.68	11,666.37	10.15B	0.70%
2023/2/27	11,701.95	11,728.09	11,781.28	11,678.80	9.89B	-0.73%
2023/2/24	11,787.45	11,887.77	11,889.24	11,742.73	9.97B	-0.81%
2023/2/23	11,884.30	11,895.46	11,963.14	11,829.87	11.47B	-0.13%
2023/2/22	11,900.12	11,892.14	11,963.21	11,868.79	11.05B	-0.57%
2023/2/21	11,968.60	11,947.65	12,005.00	11,886.24	14.32B	0.12%
2023/2/20	11,954.13	11,717.68	11,956.89	11,681.53	15.41B	2.03%
2023/2/17	11,715.77	11,894.88	11,927.11	11,713.80	13.24B	-1.61%
2023/2/16	11,907.40	12,064.04	12,163.97	11,826.72	18.24B	-1.30%
2023/2/15	12,064.38	12,103.72	12,132.80	12,036.23	13.68B	-0.25%
2023/2/14	12,094.94	12,142.83	12,143.29	12,035.55	12.69B	-0.15%
2023/2/13	12,113.61	11,964.75	12,116.04	11,952.60	14.54B	1.14%
2023/2/10	11,976.85	12,031.72	12,062.16	11,917.74	12.71B	-0.59%
2023/2/9	12,048.27	11,821.96	12,048.27	11,811.98	12.08B	1.64%
2023/2/8	11,853.46	11,939.86	11,957.01	11,843.29	10.76B	-0.62%
2023/2/7	11,926.88	11,936.36	11,958.22	11,864.72	11.32B	0.12%
2023/2/6	11,912.56	11,957.27	11,977.24	11,841.67	11.54B	-1.18%
2023/2/3	12,054.29	12,086.28	12,095.39	11,904.28	12.13B	-0.63%
2023/2/2	12,131.20	12,187.55	12,208.88	12,107.52	14.00B	-0.22%
2023/2/1	12,158.19	12,034.88	12,158.19	11,984.45	14.90B	1.31%
2023/1/31	12,001.26	12,076.14	12,115.45	11,987.01	13.60B	-0.80%
2023/1/30	12,097.76	12,229.38	12,246.01	12,088.24	15.59B	0.98%
2023/1/20	11,980.62	11,942.15	11,997.53	11,931.88	10.96B	0.57%
2023/1/19	11,913.26	11,796.40	11,913.26	11,763.82	10.14B	0.87%
2023/1/18	11,810.66	11,813.38	11,855.44	11,793.32	9.62B	0.09%
2023/1/17	11,800.55	11,794.96	11,830.58	11,746.76	10.20B	0.13%
2023/1/16	11,785.77	11,612.36	11,886.95	11,612.36	14.36B	1.58%
2023/1/13	11,602.30	11,509.21	11,602.30	11,489.19	9.62B	1.19%
2023/1/12	11,465.73	11,470.61	11,528.93	11,425.11	9.84B	0.23%
2023/1/11	11,439.44	11,498.97	11,563.78	11,424.25	10.27B	-0.59%
2023/1/10	11,506.79	11,455.60	11,526.28	11,413.99	10.28B	0.49%
2023/1/9	11,450.15	11,411.37	11,490.59	11,408.67	11.04B	0.72%
2023/1/6	11,367.73	11,327.03	11,443.45	11,314.35	11.73B	0.32%
2023/1/5	11,332.01	11,136.77	11,346.22	11,136.77	11.72B	2.13%
2023/1/4	11,095.37	11,099.15	11,149.15	11,035.77	10.42B	-0.20%
2023/1/3	11,117.13	11,003.05	11,134.96	10,921.42	10.47B	0.92%
2022/12/30	11,015.99	11,046.07	11,071.93	11,013.32	7.46B	0.18%
2022/12/29	10,996.41	10,971.27	11,064.02	10,956.95	7.85B	-0.13%
2022/12/28	11,010.53	11,055.06	11,061.19	10,975.13	9.14B	-0.86%
2022/12/27	11,106.50	11,010.93	11,115.77	11,000.11	8.23B	1.16%
2022/12/26	10,978.99	10,858.33	10,996.64	10,858.33	7.72B	1.19%
2022/12/23	10,849.64	10,811.57	10,918.18	10,794.14	6.84B	-0.25%
2022/12/22	10,876.31	10,976.58	11,034.67	10,840.30	8.35B	-0.33%
2022/12/21	10,912.09	10,966.31	11,001.15	10,872.27	7.02B	-0.34%
2022/12/20	10,949.12	11,092.86	11,092.86	10,908.53	7.86B	-1.58%
2022/12/19	11,124.70	11,286.66	11,329.56	11,083.85	10.08B	-1.51%
2022/12/16	11,295.03	11,289.52	11,327.27	11,234.62	9.07B	-0.56%
2022/12/15	11,358.11	11,306.79	11,371.18	11,269.61	9.22B	0.32%
2022/12/14	11,321.81	11,341.96	11,375.22	11,298.43	9.89B	-0.02%
2022/12/13	11,323.70	11,398.84	11,400.01	11,312.10	10.05B	-0.66%
2022/12/12	11,399.13	11,453.26	11,457.09	11,392.89	12.02B	-0.89%
2022/12/9	11,501.58	11,397.10	11,511.32	11,360.15	14.85B	0.98%
2022/12/8	11,389.79	11,403.19	11,429.77	11,343.57	11.60B	-0.25%
2022/12/7	11,418.76	11,365.98	11,504.39	11,358.68	13.00B	0.17%
2022/12/6	11,398.82	11,278.49	11,465.41	11,264.47	13.50B	0.67%
2022/12/5	11,323.34	11,292.34	11,338.86	11,250.62	15.76B	0.92%
2022/12/2	11,219.79	11,238.44	11,312.32	11,206.78	11.67B	-0.39%
2022/12/1	11,264.16	11,282.46	11,350.48	11,262.81	15.68B	1.40%
2022/11/30	11,108.50	11,071.31	11,140.50	11,044.03	15.35B	0.18%
2022/11/29	11,089.01	10,891.72	11,112.73	10,888.54	15.33B	2.40%
2022/11/28	10,829.08	10,708.56	10,833.27	10,657.89	11.01B	-0.69%
2022/11/25	10,904.27	10,928.15	10,962.14	10,881.08	10.32B	-0.48%
2022/11/24	10,956.68	11,019.47	11,061.36	10,927.85	9.58B	-0.15%
2022/11/23	10,972.81	10,971.00	11,025.48	10,842.59	10.44B	-0.27%
2022/11/22	11,002.93	11,113.32	11,152.00	10,960.88	11.32B	-1.18%
2022/11/21	11,134.47	11,086.69	11,137.63	11,014.96	11.57B	-0.41%
2022/11/18	11,180.43	11,229.11	11,310.22	11,171.19	13.95B	-0.37%
2022/11/17	11,221.45	11,199.62	11,221.45	11,077.59	12.48B	-0.13%
2022/11/16	11,235.56	11,336.07	11,385.87	11,220.33	13.39B	-1.02%
2022/11/15	11,351.33	11,100.23	11,351.33	11,069.15	16.11B	2.14%
2022/11/14	11,113.46	11,177.07	11,260.86	11,067.89	16.61B	-0.24%
2022/11/11	11,139.77	11,217.11	11,272.16	11,085.93	18.29B	2.12%
2022/11/10	10,908.55	10,964.94	10,979.71	10,848.48	11.45B	-1.33%
2022/11/9	11,055.29	11,149.37	11,185.51	11,049.33	10.50B	-0.79%
2022/11/8	11,142.93	11,202.44	11,212.54	11,055.08	10.84B	-0.58%
2022/11/7	11,207.73	11,184.16	11,272.80	11,127.25	13.70B	0.18%
2022/11/4	11,187.43	10,848.30	11,226.21	10,848.30	15.15B	3.20%
2022/11/3	10,840.06	10,766.22	10,877.74	10,754.29	11.25B	-0.34%
2022/11/2	10,877.51	10,704.25	10,951.45	10,687.21	14.37B	1.33%
2022/11/1	10,734.25	10,420.95	10,734.25	10,395.56	13.70B	3.24%
2022/10/31	10,397.04	10,304.20	10,518.39	10,301.71	13.23B	-0.05%
2022/10/28	10,401.84	10,659.70	10,698.69	10,368.91	13.24B	-3.24%
2022/10/27	10,750.14	10,843.34	10,886.10	10,750.14	12.73B	-0.63%
2022/10/26	10,818.33	10,664.43	10,928.45	10,657.02	12.68B	1.68%
2022/10/25	10,639.82	10,644.67	10,760.67	10,510.91	10.98B	-0.51%
2022/10/24	10,694.61	10,908.74	11,043.03	10,635.35	11.78B	-2.05%
2022/10/21	10,918.97	10,955.84	11,000.39	10,875.18	9.04B	-0.42%
2022/10/20	10,965.33	10,948.43	11,126.16	10,832.08	10.29B	-0.56%
2022/10/19	11,027.24	11,154.13	11,197.15	11,027.24	9.54B	-1.43%
2022/10/18	11,187.70	11,223.15	11,270.48	11,135.46	10.67B	0.23%
2022/10/17	11,162.26	11,059.23	11,173.39	11,041.58	11.32B	0.36%
2022/10/14	11,121.71	10,914.18	11,177.23	10,890.19	12.30B	2.81%
2022/10/13	10,817.67	10,762.67	10,923.92	10,737.30	10.46B	-0.19%
2022/10/12	10,838.48	10,568.01	10,838.63	10,402.06	10.91B	2.46%
2022/10/11	10,577.81	10,555.06	10,617.92	10,487.66	7.93B	0.53%
2022/10/10	10,522.12	10,788.69	10,801.34	10,500.77	8.91B	-2.38%
2022/9/30	10,778.61	10,925.01	10,962.22	10,777.91	7.97B	-1.29%
2022/9/29	10,919.44	11,023.83	11,045.98	10,864.49	8.44B	0.18%
2022/9/28	10,899.70	11,136.18	11,136.18	10,899.70	8.85B	-2.46%
2022/9/27	11,175.12	10,999.10	11,175.12	10,959.82	9.29B	1.94%
2022/9/26	10,962.56	10,921.64	11,141.59	10,908.96	9.31B	-0.40%
2022/9/23	11,006.41	11,105.76	11,146.79	10,899.59	9.56B	-0.97%
2022/9/22	11,114.43	11,122.11	11,241.12	11,094.74	9.12B	-0.84%
2022/9/21	11,208.51	11,245.83	11,259.31	11,117.37	9.39B	-0.67%
2022/9/20	11,283.92	11,274.86	11,364.16	11,229.91	8.68B	0.69%
2022/9/19	11,207.04	11,241.78	11,318.00	11,149.98	9.56B	-0.48%
2022/9/16	11,261.50	11,492.69	11,509.98	11,261.50	12.73B	-2.30%
2022/9/15	11,526.96	11,823.80	11,832.46	11,427.51	13.32B	-2.10%
2022/9/14	11,774.78	11,751.11	11,841.18	11,703.76	10.05B	-1.25%
2022/9/13	11,923.47	11,936.58	11,966.17	11,874.19	10.88B	0.38%
2022/9/9	11,877.79	11,780.82	11,885.46	11,750.44	11.44B	1.11%
2022/9/8	11,746.92	11,858.53	11,865.97	11,739.57	10.65B	-0.86%
2022/9/7	11,849.08	11,743.47	11,894.56	11,724.28	11.27B	0.42%
2022/9/6	11,799.81	11,702.17	11,802.71	11,624.82	11.42B	1.04%
2022/9/5	11,678.69	11,667.04	11,714.41	11,597.73	9.90B	-0.20%
2022/9/2	11,702.39	11,753.60	11,765.01	11,644.03	9.84B	-0.09%
2022/9/1	11,712.39	11,789.82	11,888.06	11,696.58	11.33B	-0.88%
2022/8/31	11,815.79	11,909.31	11,968.46	11,743.69	14.15B	-1.29%
2022/8/30	11,970.79	12,013.92	12,039.19	11,905.00	11.96B	-0.39%
2022/8/29	12,018.16	11,911.17	12,044.52	11,890.49	11.47B	-0.34%
2022/8/26	12,059.71	12,142.05	12,210.01	12,039.74	12.11B	-0.37%
2022/8/25	12,104.03	12,130.76	12,159.80	11,949.76	13.17B	0.06%
2022/8/24	12,096.39	12,484.44	12,491.17	12,082.44	15.63B	-2.88%
2022/8/23	12,455.15	12,481.24	12,525.01	12,405.58	12.81B	-0.40%
2022/8/22	12,505.68	12,320.88	12,509.91	12,291.82	14.05B	1.19%
2022/8/19	12,358.54	12,504.48	12,521.76	12,358.54	15.21B	-1.27%
2022/8/18	12,517.32	12,557.34	12,576.62	12,496.79	14.02B	-0.62%
2022/8/17	12,595.46	12,481.71	12,611.49	12,391.45	15.45B	1.01%
2022/8/16	12,470.11	12,470.65	12,553.69	12,441.96	13.30B	0.08%
2022/8/15	12,460.22	12,392.50	12,531.77	12,386.16	13.21B	0.33%
2022/8/12	12,419.39	12,453.40	12,493.78	12,417.49	14.06B	-0.44%
2022/8/11	12,474.03	12,287.80	12,475.17	12,231.08	15.20B	2.05%
2022/8/10	12,223.51	12,302.57	12,347.15	12,166.23	11.82B	-0.87%
2022/8/9	12,331.09	12,277.44	12,333.38	12,235.83	11.68B	0.24%
2022/8/8	12,302.15	12,239.87	12,304.23	12,219.02	12.12B	0.27%
2022/8/5	12,269.21	12,088.65	12,275.96	12,051.40	13.38B	1.69%
2022/8/4	12,065.22	12,055.35	12,103.38	11,926.51	11.37B	0.69%
2022/8/3	11,982.26	12,148.24	12,294.88	11,946.46	15.14B	-1.14%
2022/8/2	12,120.02	12,260.45	12,273.37	12,008.17	18.23B	-2.37%
2022/8/1	12,413.87	12,243.33	12,420.23	12,158.85	13.39B	1.20%
2022/7/29	12,266.92	12,439.41	12,460.19	12,245.21	14.48B	-1.30%
2022/7/28	12,428.72	12,467.76	12,550.90	12,407.07	15.19B	0.23%
2022/7/27	12,399.69	12,383.05	12,439.22	12,331.70	11.96B	-0.07%
2022/7/26	12,408.56	12,308.74	12,453.11	12,266.84	11.48B	0.95%
2022/7/25	12,291.59	12,386.55	12,414.07	12,251.08	12.56B	-0.83%
2022/7/22	12,394.02	12,501.34	12,553.27	12,289.20	13.00B	-0.49%
2022/7/21	12,455.19	12,543.58	12,601.00	12,455.19	14.72B	-0.94%
2022/7/20	12,573.12	12,551.43	12,625.63	12,518.42	13.63B	0.63%
2022/7/19	12,494.77	12,524.51	12,569.95	12,402.11	13.73B	-0.30%
2022/7/18	12,532.65	12,456.22	12,559.07	12,304.12	14.95B	0.98%
2022/7/15	12,411.01	12,557.15	12,687.67	12,411.01	16.03B	-1.52%
2022/7/14	12,602.78	12,479.22	12,695.20	12,452.13	14.26B	0.75%
2022/7/13	12,508.89	12,441.72	12,562.95	12,323.20	14.06B	0.56%
2022/7/12	12,439.27	12,616.84	12,657.49	12,396.91	13.76B	-1.41%
2022/7/11	12,617.23	12,798.42	12,798.42	12,514.98	14.70B	-1.87%
2022/7/8	12,857.13	12,998.56	13,034.46	12,848.63	14.74B	-0.61%
2022/7/7	12,935.85	12,826.09	12,962.99	12,732.70	15.62B	0.97%
2022/7/6	12,811.33	12,935.42	12,997.41	12,700.48	16.16B	-1.25%
2022/7/5	12,973.11	13,057.24	13,121.39	12,798.01	17.14B	-0.41%
2022/7/4	13,026.25	12,813.49	13,026.25	12,751.08	15.83B	1.29%
2022/7/1	12,860.36	12,899.47	12,941.06	12,805.73	14.79B	-0.28%
2022/6/30	12,896.20	12,710.25	12,970.65	12,710.25	16.43B	1.57%
2022/6/29	12,696.50	12,930.43	12,998.63	12,682.93	19.58B	-2.20%
2022/6/28	12,982.69	12,823.65	13,001.54	12,718.25	17.46B	1.23%
2022/6/27	12,825.57	12,742.55	12,911.24	12,742.55	17.04B	1.10%
2022/6/24	12,686.03	12,553.56	12,690.54	12,516.71	16.05B	1.37%
2022/6/23	12,514.73	12,273.38	12,514.73	12,177.25	15.99B	2.19%
2022/6/22	12,246.55	12,437.69	12,445.16	12,240.78	14.97B	-1.43%
2022/6/21	12,423.86	12,477.73	12,542.71	12,299.95	16.46B	-0.51%
2022/6/20	12,487.13	12,405.12	12,587.95	12,372.07	17.00B	1.27%
2022/6/17	12,331.14	12,045.84	12,355.34	12,036.27	16.62B	1.48%
2022/6/16	12,150.96	12,146.85	12,274.18	12,101.49	18.95B	0.11%
2022/6/15	12,137.76	12,052.74	12,356.31	12,038.80	22.64B	0.95%
2022/6/14	12,023.79	11,854.17	12,028.14	11,644.35	17.37B	0.20%
2022/6/13	11,999.31	11,922.56	12,056.53	11,881.08	16.25B	-0.30%
2022/6/10	12,035.15	11,733.35	12,039.47	11,724.24	16.26B	1.90%
2022/6/9	11,810.58	12,002.81	12,006.02	11,761.21	14.66B	-1.85%
2022/6/8	12,033.26	11,947.75	12,040.35	11,815.29	15.72B	0.82%
2022/6/7	11,935.57	11,937.28	12,004.58	11,857.45	14.72B	-0.02%
2022/6/6	11,938.12	11,636.68	11,941.17	11,602.40	16.69B	2.66%
2022/6/2	11,628.31	11,492.97	11,637.53	11,470.89	12.87B	0.67%
2022/6/1	11,551.27	11,507.49	11,592.47	11,467.86	12.89B	0.21%
2022/5/31	11,527.62	11,313.41	11,543.18	11,241.03	14.31B	1.92%
2022/5/30	11,310.28	11,248.51	11,327.05	11,185.95	11.27B	1.04%
2022/5/27	11,193.59	11,290.00	11,379.93	11,126.75	11.78B	-0.12%
2022/5/26	11,206.82	11,149.30	11,276.20	10,984.75	13.04B	0.57%
2022/5/25	11,143.18	11,062.63	11,143.97	11,009.73	11.16B	0.70%
2022/5/24	11,065.92	11,429.93	11,429.93	11,065.92	15.16B	-3.34%
2022/5/23	11,447.95	11,468.81	11,475.18	11,343.21	13.95B	-0.06%
2022/5/20	11,454.53	11,311.81	11,454.53	11,292.14	15.50B	1.82%
2022/5/19	11,250.06	11,035.96	11,250.06	11,019.08	12.61B	0.37%
2022/5/18	11,208.08	11,249.28	11,300.22	11,151.22	11.61B	-0.20%
2022/5/17	11,230.16	11,095.40	11,230.74	11,059.83	11.53B	1.23%
2022/5/16	11,093.37	11,251.27	11,296.00	11,067.06	12.66B	-0.60%
2022/5/13	11,159.79	11,167.59	11,204.54	11,044.46	11.75B	0.59%
2022/5/12	11,094.87	11,029.34	11,173.02	11,006.32	12.24B	-0.13%
2022/5/11	11,109.48	10,921.03	11,334.76	10,917.10	17.10B	1.80%
2022/5/10	10,912.74	10,601.40	10,938.58	10,560.78	13.80B	1.37%
2022/5/9	10,765.63	10,743.03	10,867.61	10,698.67	10.63B	-0.41%
2022/5/6	10,809.88	10,775.31	10,913.69	10,748.87	12.60B	-2.14%
2022/5/5	11,046.38	10,928.68	11,146.02	10,897.26	14.74B	0.23%
2022/4/29	11,021.44	10,719.45	11,029.94	10,631.14	16.74B	3.69%
2022/4/28	10,628.92	10,607.79	10,743.17	10,498.66	14.18B	-0.23%
2022/4/27	10,652.90	10,090.98	10,652.93	10,087.53	16.51B	4.37%
2022/4/26	10,206.64	10,401.99	10,548.96	10,181.17	15.14B	-1.66%
2022/4/25	10,379.28	10,840.36	10,866.64	10,379.06	15.98B	-6.08%
2022/4/22	11,051.70	11,016.68	11,151.66	10,896.92	12.21B	-0.29%
2022/4/21	11,084.28	11,328.71	11,429.78	11,038.38	13.68B	-2.70%
2022/4/20	11,392.23	11,619.74	11,641.45	11,360.08	12.83B	-2.07%
2022/4/19	11,633.32	11,691.76	11,771.55	11,584.24	12.01B	-0.50%
2022/4/18	11,691.47	11,557.52	11,710.84	11,459.84	12.25B	0.37%
2022/4/15	11,648.57	11,626.05	11,737.79	11,552.78	14.35B	-0.56%
2022/4/14	11,714.62	11,662.59	11,787.12	11,587.87	13.24B	1.27%
2022/4/13	11,568.17	11,669.08	11,744.25	11,568.17	13.45B	-1.60%
2022/4/12	11,756.38	11,523.28	11,756.38	11,439.59	14.44B	2.05%
2022/4/11	11,520.21	11,876.18	11,876.18	11,482.73	14.73B	-3.67%
2022/4/8	11,959.27	11,988.05	12,001.59	11,799.02	14.75B	-0.11%
2022/4/7	11,972.02	12,101.37	12,205.10	11,971.33	14.99B	-1.65%
2022/4/6	12,172.91	12,220.78	12,238.02	12,091.98	15.40B	-0.45%
2022/4/1	12,227.93	12,040.01	12,275.08	12,009.21	14.18B	0.91%
2022/3/31	12,118.25	12,208.99	12,220.06	12,090.29	14.69B	-1.19%
2022/3/30	12,263.80	11,969.36	12,263.80	11,961.06	14.95B	3.10%
2022/3/29	11,895.08	11,983.54	12,050.85	11,857.37	11.99B	-0.46%
2022/3/28	11,949.94	11,969.00	12,053.20	11,835.33	12.19B	-1.02%
2022/3/25	12,072.73	12,315.35	12,330.95	12,072.73	12.15B	-1.89%
2022/3/24	12,305.50	12,339.14	12,384.78	12,188.58	12.53B	-0.83%
2022/3/23	12,408.65	12,373.51	12,436.21	12,291.37	12.59B	0.73%
2022/3/22	12,318.78	12,350.73	12,410.47	12,269.17	13.20B	-0.49%
2022/3/21	12,379.64	12,385.87	12,469.98	12,257.67	14.57B	0.41%
2022/3/18	12,328.65	12,222.22	12,368.59	12,141.75	13.77B	0.31%
2022/3/17	12,289.97	12,228.84	12,497.86	12,218.17	17.36B	2.41%
2022/3/16	12,000.96	11,765.31	12,034.46	11,331.23	17.35B	4.02%
2022/3/15	11,537.24	11,948.63	12,086.04	11,537.24	17.13B	-4.36%
2022/3/14	12,063.63	12,315.77	12,389.41	12,063.63	12.89B	-3.08%
2022/3/11	12,447.37	12,181.48	12,464.50	12,043.38	14.16B	0.62%
2022/3/10	12,370.95	12,421.76	12,486.91	12,331.51	14.40B	2.18%
2022/3/9	12,107.17	12,282.15	12,337.77	11,598.39	17.67B	-1.12%
2022/3/8	12,244.50	12,594.59	12,653.46	12,178.18	16.16B	-2.62%
2022/3/7	12,573.43	12,930.73	12,930.73	12,523.45	14.52B	-3.43%
2022/3/4	13,020.46	13,089.42	13,204.24	12,972.24	13.74B	-1.37%
2022/3/3	13,201.82	13,397.97	13,407.03	13,187.74	14.04B	-1.09%
2022/3/2	13,346.96	13,412.90	13,412.90	13,267.55	11.74B	-1.05%
2022/3/1	13,488.64	13,493.28	13,517.25	13,393.85	12.58B	0.24%
2022/2/28	13,455.73	13,397.93	13,457.61	13,279.32	12.46B	0.32%
2022/2/25	13,412.92	13,383.24	13,540.99	13,383.24	13.68B	1.21%
2022/2/24	13,252.24	13,459.01	13,538.71	13,093.97	19.29B	-2.20%
2022/2/23	13,549.99	13,319.87	13,553.27	13,319.87	13.70B	1.90%
2022/2/22	13,297.11	13,384.03	13,384.03	13,216.63	13.72B	-1.29%
2022/2/21	13,471.16	13,464.85	13,503.09	13,404.73	13.46B	0.09%
2022/2/18	13,459.68	13,334.90	13,460.21	13,316.47	11.57B	0.27%
2022/2/17	13,422.90	13,360.46	13,490.86	13,322.69	11.44B	0.35%
2022/2/16	13,376.36	13,403.64	13,446.06	13,339.80	10.14B	0.23%
2022/2/15	13,345.63	13,143.10	13,346.67	13,138.44	10.98B	1.69%
2022/2/14	13,123.21	13,140.35	13,280.08	13,049.45	13.05B	-0.77%
2022/2/11	13,224.38	13,360.40	13,452.72	13,206.63	14.83B	-1.55%
2022/2/10	13,432.07	13,537.31	13,537.31	13,339.50	13.93B	-0.73%
2022/2/9	13,531.31	13,321.81	13,541.87	13,283.20	14.69B	1.55%
2022/2/8	13,325.41	13,432.08	13,432.33	13,051.80	13.34B	-0.98%
2022/2/7	13,456.65	13,558.94	13,632.45	13,412.20	12.83B	0.96%
2022/1/28	13,328.06	13,515.47	13,553.22	13,227.83	11.86B	-0.53%
2022/1/27	13,398.84	13,756.87	13,773.50	13,395.36	12.09B	-2.77%
2022/1/26	13,780.30	13,742.02	13,820.94	13,580.40	11.41B	0.70%
2022/1/25	13,683.89	14,018.93	14,091.88	13,682.72	14.47B	-2.83%
2022/1/24	14,081.80	13,941.90	14,133.04	13,918.99	12.13B	0.37%
2022/1/21	14,029.55	14,144.22	14,181.62	13,991.64	14.52B	-1.19%
2022/1/20	14,198.30	14,188.51	14,312.00	14,149.50	16.91B	-0.06%
2022/1/19	14,207.19	14,376.36	14,413.38	14,120.24	15.84B	-1.28%
2022/1/18	14,391.39	14,365.19	14,444.54	14,285.63	16.86B	0.19%
2022/1/17	14,363.57	14,163.00	14,374.47	14,159.27	16.04B	1.51%
2022/1/14	14,150.57	14,054.67	14,219.44	14,039.87	16.10B	0.09%
2022/1/13	14,138.34	14,440.98	14,440.98	14,138.34	15.50B	-1.96%
2022/1/12	14,421.20	14,316.53	14,426.12	14,293.41	15.30B	1.39%
2022/1/11	14,223.35	14,402.22	14,433.56	14,201.90	16.19B	-1.27%
2022/1/10	14,406.97	14,304.86	14,430.09	14,194.35	16.68B	0.44%
2022/1/7	14,343.65	14,449.54	14,495.67	14,331.98	19.12B	-0.60%
2022/1/6	14,429.51	14,432.46	14,497.76	14,298.48	17.28B	-0.66%
2022/1/5	14,525.76	14,752.08	14,767.22	14,469.37	19.50B	-1.80%
2022/1/4	14,791.31	14,935.23	14,941.19	14,681.71	18.81B	-0.44%
2021/12/31	14,857.35	14,842.07	14,871.98	14,797.11	14.41B	0.41%
2021/12/30	14,796.23	14,652.08	14,846.82	14,652.08	14.34B	0.97%
2021/12/29	14,653.82	14,828.19	14,828.19	14,645.20	12.93B	-1.24%
2021/12/28	14,837.87	14,736.73	14,841.88	14,696.45	14.24B	0.83%
2021/12/27	14,715.65	14,704.29	14,802.35	14,652.42	14.02B	0.04%
2021/12/24	14,710.33	14,872.42	14,887.46	14,674.14	15.11B	-1.03%
2021/12/23	14,863.93	14,818.99	14,878.95	14,790.45	15.41B	0.49%
2021/12/22	14,791.33	14,723.41	14,813.04	14,709.40	15.52B	0.70%
2021/12/21	14,688.98	14,559.72	14,702.38	14,547.60	14.12B	0.82%
2021/12/20	14,569.18	14,818.42	14,902.13	14,551.36	16.24B	-2.01%
2021/12/17	14,867.55	15,075.23	15,075.23	14,867.25	16.83B	-1.62%
2021/12/16	15,112.81	15,047.47	15,112.81	14,977.45	15.71B	0.58%
2021/12/15	15,026.21	15,112.18	15,187.26	15,012.75	15.00B	-0.73%
2021/12/14	15,136.78	15,171.05	15,185.25	15,109.06	15.99B	-0.50%
2021/12/13	15,212.49	15,166.16	15,288.65	15,151.80	18.76B	0.67%
2021/12/10	15,111.56	15,044.68	15,148.78	15,026.37	17.52B	-0.24%
2021/12/9	15,147.87	14,965.44	15,193.67	14,957.34	19.19B	1.23%
2021/12/8	14,964.46	14,748.65	14,964.46	14,733.89	14.96B	1.82%
2021/12/7	14,697.17	14,845.02	14,861.38	14,602.73	16.50B	-0.38%
2021/12/6	14,752.96	14,872.55	14,942.24	14,742.10	17.09B	-0.93%
2021/12/3	14,892.05	14,772.67	14,892.05	14,767.45	14.81B	0.86%
2021/12/2	14,765.56	14,769.69	14,834.79	14,740.24	15.83B	-0.19%
2021/12/1	14,794.25	14,794.37	14,824.81	14,724.72	14.97B	-0.01%
2021/11/30	14,795.73	14,854.52	14,870.23	14,712.82	15.05B	-0.10%
2021/11/29	14,810.20	14,635.48	14,825.43	14,633.06	14.19B	0.22%
2021/11/26	14,777.17	14,802.02	14,862.93	14,745.59	14.27B	-0.34%
2021/11/25	14,827.95	14,884.85	14,897.18	14,819.68	14.51B	-0.40%
2021/11/24	14,887.60	14,908.97	14,942.96	14,864.89	16.55B	-0.12%
2021/11/23	14,905.13	14,929.24	14,954.85	14,874.43	17.04B	-0.37%
2021/11/22	14,960.66	14,778.58	14,961.79	14,776.03	17.35B	1.41%
2021/11/19	14,752.49	14,569.93	14,761.53	14,552.67	16.74B	1.19%
2021/11/18	14,579.17	14,685.78	14,685.78	14,555.22	15.49B	-0.90%
2021/11/17	14,711.18	14,646.66	14,711.18	14,596.89	13.80B	0.67%
2021/11/16	14,613.97	14,626.87	14,736.37	14,597.04	15.83B	-0.15%
2021/11/15	14,636.39	14,724.34	14,732.05	14,578.23	15.95B	-0.47%
2021/11/12	14,705.37	14,708.60	14,732.35	14,646.49	16.60B	0.04%
2021/11/11	14,699.74	14,497.98	14,708.12	14,479.37	17.05B	1.27%
2021/11/10	14,515.88	14,521.72	14,536.63	14,302.80	15.57B	-0.38%
2021/11/9	14,571.93	14,538.62	14,581.42	14,463.77	13.54B	0.43%
2021/11/8	14,508.86	14,451.59	14,532.72	14,400.84	14.65B	0.32%
2021/11/5	14,462.62	14,536.60	14,623.48	14,462.59	17.10B	-0.64%
2021/11/4	14,555.27	14,440.22	14,557.94	14,420.14	14.65B	1.30%
2021/11/3	14,367.78	14,365.21	14,458.62	14,287.34	14.64B	-0.07%
2021/11/2	14,377.27	14,476.90	14,558.36	14,248.00	17.46B	-0.69%
2021/11/1	14,476.53	14,393.58	14,569.23	14,344.48	16.84B	0.17%
2021/10/29	14,451.38	14,242.68	14,457.44	14,199.59	15.09B	1.45%
2021/10/28	14,244.82	14,350.91	14,407.66	14,188.29	15.39B	-1.03%
2021/10/27	14,393.51	14,510.45	14,510.45	14,348.05	15.32B	-1.09%
2021/10/26	14,552.82	14,658.99	14,682.43	14,531.48	14.81B	-0.30%
2021/10/25	14,596.72	14,491.35	14,599.00	14,452.88	14.03B	0.72%
2021/10/22	14,492.82	14,467.37	14,582.79	14,454.86	14.15B	0.33%
2021/10/21	14,444.86	14,466.42	14,501.45	14,348.12	13.52B	-0.05%
2021/10/20	14,452.25	14,500.46	14,552.57	14,431.63	14.12B	-0.33%
2021/10/19	14,499.77	14,352.93	14,504.24	14,352.93	13.44B	1.04%
2021/10/18	14,350.02	14,393.18	14,393.18	14,218.61	14.21B	-0.46%
2021/10/15	14,415.99	14,294.18	14,440.58	14,232.03	14.98B	0.52%
2021/10/14	14,341.38	14,350.63	14,399.92	14,293.53	12.38B	-0.08%
2021/10/13	14,353.08	14,140.42	14,358.50	14,112.91	12.93B	1.54%
2021/10/12	14,135.38	14,335.54	14,335.54	14,006.65	15.57B	-1.62%
2021/10/11	14,367.60	14,440.82	14,484.39	14,338.47	14.88B	-0.32%
2021/10/8	14,414.16	14,457.94	14,489.33	14,348.98	16.08B	0.73%
2021/9/30	14,309.01	14,124.08	14,337.50	14,124.08	13.81B	1.63%
2021/9/29	14,079.02	14,202.40	14,235.88	14,020.56	16.40B	-1.64%
2021/9/28	14,313.82	14,307.53	14,425.16	14,243.20	14.90B	-0.21%
2021/9/27	14,344.29	14,430.04	14,527.77	14,253.15	19.76B	-0.09%
2021/9/24	14,357.85	14,359.11	14,514.39	14,307.68	18.27B	-0.21%
2021/9/23	14,387.36	14,380.09	14,416.37	14,338.99	19.30B	0.77%
2021/9/22	14,277.08	14,139.90	14,311.96	14,117.63	16.14B	-0.57%
2021/9/17	14,359.36	14,224.61	14,383.62	14,136.47	18.87B	0.71%
2021/9/16	14,258.13	14,527.10	14,550.31	14,258.13	20.87B	-1.91%
2021/9/15	14,536.31	14,590.80	14,602.34	14,476.19	18.96B	-0.61%
2021/9/14	14,626.08	14,699.22	14,844.26	14,589.72	22.08B	-0.54%
2021/9/13	14,705.83	14,776.82	14,833.88	14,648.78	21.92B	-0.45%
2021/9/10	14,771.87	14,673.45	14,811.51	14,645.26	23.74B	0.50%
2021/9/9	14,698.53	14,666.05	14,716.73	14,547.07	22.63B	0.07%
2021/9/8	14,688.08	14,706.88	14,789.09	14,630.50	24.52B	-0.10%
2021/9/7	14,702.90	14,543.84	14,724.63	14,483.55	21.61B	1.07%
2021/9/6	14,546.60	14,184.42	14,567.14	14,145.63	22.00B	2.59%
2021/9/3	14,179.86	14,295.56	14,302.90	14,118.73	23.17B	-0.68%
2021/9/2	14,277.34	14,294.54	14,348.82	14,226.42	20.82B	-0.26%
2021/9/1	14,314.09	14,336.07	14,418.61	14,058.25	24.10B	-0.10%
2021/8/31	14,328.38	14,407.94	14,418.26	14,157.55	20.32B	-0.66%
2021/8/30	14,423.37	14,482.97	14,546.74	14,339.38	20.89B	-0.09%
2021/8/27	14,436.90	14,382.18	14,537.15	14,366.15	18.26B	0.15%
2021/8/26	14,415.46	14,701.92	14,701.92	14,409.88	17.81B	-1.92%
2021/8/25	14,697.50	14,657.65	14,697.50	14,562.82	16.51B	0.23%
2021/8/24	14,663.55	14,558.96	14,710.01	14,496.89	17.49B	0.88%
2021/8/23	14,535.88	14,296.95	14,558.47	14,260.08	16.62B	1.98%
2021/8/20	14,253.53	14,376.90	14,448.92	14,100.92	16.58B	-1.61%
2021/8/19	14,487.36	14,456.18	14,570.63	14,357.73	16.58B	0.23%
2021/8/18	14,454.11	14,371.82	14,500.14	14,284.85	16.33B	0.72%
2021/8/17	14,350.65	14,696.19	14,750.93	14,308.63	17.61B	-2.33%
2021/8/16	14,693.74	14,756.48	14,800.22	14,660.08	15.98B	-0.71%
2021/8/13	14,799.03	14,839.51	14,994.61	14,717.67	16.68B	-0.69%
2021/8/12	14,901.97	14,972.49	15,037.58	14,857.91	17.85B	-0.79%
2021/8/11	15,021.17	15,048.87	15,101.13	14,969.08	17.71B	-0.24%
2021/8/10	15,057.59	14,919.52	15,057.59	14,863.08	17.24B	0.78%
2021/8/9	14,941.44	14,738.37	14,980.15	14,682.94	17.64B	0.77%
2021/8/6	14,827.41	14,902.69	14,915.73	14,722.13	15.97B	-0.30%
2021/8/5	14,872.23	14,901.96	14,990.65	14,800.42	16.84B	-0.79%
2021/8/4	14,990.11	14,715.75	14,990.11	14,683.35	16.53B	1.72%
2021/8/3	14,736.92	14,745.91	14,844.52	14,656.20	18.82B	-0.41%
2021/8/2	14,798.16	14,463.21	14,806.86	14,395.33	20.48B	2.25%
2021/7/30	14,473.21	14,482.78	14,522.12	14,294.48	18.20B	-0.29%
2021/7/29	14,515.32	14,390.29	14,544.11	14,277.97	16.76B	3.04%
2021/7/28	14,086.42	13,967.44	14,207.39	13,727.48	18.58B	-0.05%
2021/7/27	14,093.64	14,640.26	14,741.87	14,093.64	21.83B	-3.67%
2021/7/26	14,630.85	14,982.90	14,982.90	14,376.33	20.15B	-2.65%
2021/7/23	15,028.57	15,248.25	15,248.25	14,989.50	20.51B	-1.53%
2021/7/22	15,262.19	15,258.73	15,290.06	15,172.10	17.90B	0.33%
2021/7/21	15,212.60	15,070.17	15,264.10	15,061.09	16.24B	1.34%
2021/7/20	15,011.35	14,879.27	15,031.88	14,859.71	13.13B	0.12%
2021/7/19	14,992.90	14,958.62	15,033.60	14,856.64	15.75B	0.14%
2021/7/16	14,972.21	15,144.08	15,165.75	14,962.97	16.96B	-1.30%
2021/7/15	15,169.33	15,014.91	15,170.64	14,899.31	16.77B	0.75%
2021/7/14	15,056.32	15,141.04	15,215.63	15,021.99	17.38B	-0.88%
2021/7/13	15,189.29	15,151.09	15,232.15	15,077.34	17.45B	0.18%
2021/7/12	15,161.52	14,970.13	15,222.17	14,870.83	18.63B	2.14%
2021/7/9	14,844.36	14,805.81	14,887.60	14,583.55	15.21B	-0.26%
2021/7/8	14,882.90	14,984.25	15,033.34	14,856.93	15.82B	-0.38%
2021/7/7	14,940.05	14,592.75	14,966.23	14,545.29	13.60B	1.86%
2021/7/6	14,667.65	14,745.45	14,779.30	14,480.87	14.25B	-0.35%
2021/7/5	14,718.66	14,666.68	14,782.57	14,597.87	12.86B	0.33%
2021/7/2	14,670.71	14,937.73	14,937.73	14,652.74	13.00B	-2.45%
2021/7/1	15,038.88	15,203.07	15,206.15	15,001.89	13.60B	-0.81%
2021/6/30	15,161.70	15,015.29	15,175.75	14,978.30	11.78B	1.08%
2021/6/29	14,999.80	15,187.81	15,187.81	14,991.18	13.23B	-0.99%
2021/6/28	15,150.17	15,049.77	15,166.56	15,031.21	14.13B	0.98%
2021/6/25	15,003.85	14,799.53	15,036.77	14,797.34	14.47B	1.48%
2021/6/24	14,784.80	14,876.73	14,877.64	14,718.89	13.80B	-0.40%
2021/6/23	14,843.83	14,713.84	14,882.14	14,641.47	14.75B	1.00%
2021/6/22	14,696.29	14,678.37	14,706.50	14,564.50	13.89B	0.38%
2021/6/21	14,641.29	14,563.05	14,721.69	14,468.74	14.31B	0.40%
2021/6/18	14,583.67	14,510.56	14,635.50	14,449.06	14.60B	0.77%
2021/6/17	14,472.37	14,291.94	14,489.51	14,291.94	12.08B	1.23%
2021/6/16	14,295.93	14,663.48	14,667.24	14,290.23	12.36B	-2.57%
2021/6/15	14,673.34	14,806.69	14,829.97	14,564.56	14.20B	-0.86%
2021/6/11	14,801.24	14,918.49	14,920.87	14,738.62	17.09B	-0.62%
2021/6/10	14,893.59	14,715.14	14,940.30	14,699.31	15.02B	1.19%
2021/6/9	14,718.40	14,698.35	14,762.64	14,641.83	12.76B	0.01%
2021/6/8	14,716.98	14,867.95	14,973.81	14,625.29	13.55B	-0.98%
2021/6/7	14,862.60	14,879.49	14,883.55	14,760.20	13.63B	-0.06%
2021/6/4	14,870.91	14,704.19	14,989.21	14,667.53	13.15B	0.74%
2021/6/3	14,761.13	14,850.51	14,947.60	14,759.82	13.31B	-0.65%
2021/6/2	14,857.91	15,044.94	15,051.21	14,793.74	14.71B	-1.18%
2021/6/1	15,034.78	14,963.95	15,039.02	14,820.74	15.16B	0.26%
2021/5/31	14,996.38	14,874.89	14,996.38	14,836.15	14.60B	0.97%
2021/5/28	14,852.88	14,899.33	14,977.25	14,778.82	16.52B	-0.30%
2021/5/27	14,897.19	14,796.05	14,955.30	14,720.67	15.02B	0.70%
2021/5/26	14,793.68	14,850.28	14,860.64	14,762.20	15.46B	-0.36%
2021/5/25	14,846.45	14,533.95	14,862.19	14,509.78	15.32B	2.34%
2021/5/24	14,506.61	14,436.36	14,506.61	14,295.48	13.06B	0.62%
2021/5/21	14,417.46	14,582.07	14,634.60	14,386.12	12.88B	-0.81%
2021/5/20	14,535.10	14,455.61	14,582.40	14,431.80	14.39B	0.35%
2021/5/19	14,484.45	14,399.76	14,544.20	14,359.02	12.44B	0.23%
2021/5/18	14,450.60	14,462.41	14,497.90	14,345.99	11.87B	-0.04%
2021/5/17	14,456.54	14,234.70	14,538.76	14,234.70	14.64B	1.74%
2021/5/14	14,208.78	13,960.33	14,214.14	13,872.63	15.31B	2.09%
2021/5/13	13,917.65	13,907.18	14,027.55	13,866.11	13.68B	-1.05%
2021/5/12	14,064.87	13,922.15	14,078.33	13,872.10	12.63B	0.70%
2021/5/11	13,966.79	13,814.28	13,996.70	13,696.73	15.34B	0.35%
2021/5/10	13,917.97	13,945.78	14,035.60	13,828.82	15.38B	-0.11%
2021/5/7	13,933.81	14,243.71	14,280.04	13,933.81	15.78B	-1.95%
2021/5/6	14,210.60	14,355.40	14,398.58	14,088.04	14.33B	-1.58%
2021/4/30	14,438.57	14,437.17	14,522.46	14,343.06	13.43B	-0.18%
2021/4/29	14,464.08	14,416.85	14,516.22	14,330.09	12.25B	0.46%
2021/4/28	14,398.38	14,238.56	14,398.96	14,190.64	12.51B	0.94%
2021/4/27	14,264.08	14,211.58	14,266.60	14,106.83	12.85B	0.28%
2021/4/26	14,224.45	14,419.85	14,529.43	14,212.22	15.87B	-0.89%
2021/4/23	14,351.86	14,213.36	14,386.62	14,208.40	13.07B	1.00%
2021/4/22	14,209.44	14,219.24	14,244.49	14,091.11	12.43B	0.41%
2021/4/21	14,151.15	14,010.59	14,176.95	13,978.57	12.59B	0.35%
2021/4/20	14,101.90	14,062.50	14,215.28	14,035.23	13.88B	-0.11%
2021/4/19	14,117.80	13,714.39	14,121.21	13,667.75	15.24B	2.89%
2021/4/16	13,720.74	13,718.23	13,755.45	13,575.62	12.06B	0.30%
2021/4/15	13,680.27	13,705.13	13,705.13	13,539.07	11.84B	-0.42%
2021/4/14	13,738.00	13,550.87	13,756.74	13,550.87	12.36B	1.55%
2021/4/13	13,528.31	13,490.39	13,671.36	13,484.00	12.90B	0.24%
2021/4/12	13,495.72	13,811.59	13,867.16	13,454.27	14.80B	-2.30%
2021/4/9	13,813.31	13,965.21	13,977.28	13,769.19	13.22B	-1.26%
2021/4/8	13,989.94	13,906.82	14,037.45	13,845.12	14.20B	0.08%
2021/4/7	13,979.31	14,100.85	14,100.85	13,856.97	14.33B	-0.74%
2021/4/6	14,083.34	14,176.21	14,194.36	14,045.92	10.98B	-0.28%
2021/4/2	14,122.61	14,042.13	14,178.10	14,008.85	12.27B	1.02%
2021/4/1	13,979.69	13,812.64	13,992.75	13,808.32	11.37B	1.46%
2021/3/31	13,778.67	13,870.71	13,870.71	13,678.67	11.51B	-0.79%
2021/3/30	13,888.44	13,751.21	13,933.32	13,717.59	12.76B	0.85%
2021/3/29	13,771.26	13,802.51	13,895.61	13,684.43	13.55B	0.01%
2021/3/26	13,769.68	13,493.36	13,810.97	13,493.36	13.20B	2.60%
2021/3/25	13,421.16	13,318.97	13,489.29	13,252.24	12.75B	0.10%
2021/3/24	13,407.35	13,529.93	13,651.90	13,378.88	14.21B	-1.47%
2021/3/23	13,607.27	13,754.88	13,794.47	13,506.17	14.74B	-1.12%
2021/3/22	13,760.97	13,605.70	13,797.30	13,565.17	14.89B	1.14%
2021/3/19	13,606.00	13,738.21	13,837.23	13,522.94	14.22B	-2.56%
2021/3/18	13,963.92	13,850.60	14,003.77	13,832.70	13.62B	1.12%
2021/3/17	13,809.77	13,605.78	13,842.88	13,490.42	13.41B	1.22%
2021/3/16	13,642.95	13,574.56	13,652.55	13,439.73	14.06B	0.91%
2021/3/15	13,520.07	13,793.52	13,793.52	13,389.98	15.60B	-2.71%
2021/3/12	13,897.03	13,934.23	13,934.23	13,716.01	16.61B	0.22%
2021/3/11	13,866.37	13,598.20	13,904.47	13,535.24	16.12B	2.23%
2021/3/10	13,563.34	13,721.24	13,750.26	13,480.42	14.17B	0.65%
2021/3/9	13,475.72	13,803.25	13,844.23	13,289.38	18.67B	-2.80%
2021/3/8	13,863.81	14,513.79	14,597.75	13,859.95	16.92B	-3.81%
2021/3/5	14,412.31	14,156.01	14,531.99	14,122.59	15.66B	-0.03%
2021/3/4	14,416.06	14,780.90	14,780.90	14,357.19	17.25B	-3.46%
2021/3/3	14,932.39	14,679.84	14,932.39	14,612.85	15.71B	1.23%
2021/3/2	14,751.12	14,958.22	14,987.07	14,616.16	16.09B	-0.71%
2021/3/1	14,857.34	14,670.11	14,864.58	14,614.01	15.29B	2.41%
2021/2/26	14,507.45	14,480.74	14,713.12	14,396.45	15.91B	-2.17%
2021/2/25	14,828.80	15,016.63	15,036.42	14,794.73	16.85B	-0.28%
2021/2/24	14,870.66	15,281.40	15,318.85	14,709.13	18.66B	-2.44%
2021/2/23	15,243.25	15,174.72	15,411.03	15,146.89	19.38B	-0.61%
2021/2/22	15,336.95	15,818.77	15,818.77	15,336.95	23.46B	-3.07%
2021/2/19	15,823.11	15,660.49	15,840.16	15,443.24	18.70B	0.35%
2021/2/18	15,767.44	16,275.98	16,293.09	15,697.72	18.53B	-1.22%
2021/2/10	15,962.25	15,702.20	16,010.40	15,632.14	14.12B	2.12%
2021/2/9	15,630.57	15,330.30	15,635.38	15,275.39	14.52B	2.36%
2021/2/8	15,269.63	15,066.46	15,299.65	14,945.84	13.78B	1.75%
2021/2/5	15,007.30	15,167.64	15,250.10	14,996.29	15.77B	-0.65%
2021/2/4	15,105.94	15,135.85	15,285.88	14,908.76	16.67B	-0.84%
2021/2/3	15,233.15	15,360.42	15,435.53	15,218.57	17.00B	-0.67%
2021/2/2	15,335.66	15,057.44	15,341.48	14,981.33	16.09B	2.07%
2021/2/1	15,024.24	14,841.71	15,036.38	14,797.41	15.86B	1.36%
2021/1/29	14,821.99	15,039.89	15,096.25	14,609.64	17.13B	-0.61%
2021/1/28	14,913.21	15,169.10	15,228.50	14,881.80	17.06B	-3.25%
2021/1/27	15,413.84	15,328.87	15,446.82	15,107.04	16.07B	0.40%
2021/1/26	15,352.42	15,637.39	15,637.39	15,328.41	16.79B	-2.28%
2021/1/25	15,710.19	15,594.81	15,895.88	15,534.25	18.84B	0.52%
2021/1/22	15,628.73	15,508.94	15,632.33	15,381.60	18.35B	0.70%
2021/1/21	15,520.60	15,251.67	15,608.38	15,251.67	18.73B	1.95%
2021/1/20	15,223.36	15,023.74	15,246.78	14,958.22	14.81B	1.46%
2021/1/19	15,003.99	15,278.53	15,314.05	14,954.35	18.11B	-1.74%
2021/1/18	15,269.27	14,980.50	15,309.79	14,898.88	17.58B	1.58%
2021/1/15	15,031.70	15,030.54	15,120.27	14,772.06	17.87B	-0.26%
2021/1/14	15,070.13	15,283.56	15,354.12	15,033.47	20.11B	-1.92%
2021/1/13	15,365.43	15,491.07	15,597.97	15,240.90	21.94B	-0.61%
2021/1/12	15,460.03	15,053.87	15,460.03	15,020.26	20.30B	2.28%
2021/1/11	15,115.38	15,353.08	15,420.68	15,011.59	21.63B	-1.33%
2021/1/8	15,319.29	15,402.74	15,453.18	15,162.71	20.18B	-0.24%
2021/1/7	15,356.40	15,178.35	15,356.40	15,101.67	20.66B	1.11%
2021/1/6	15,187.61	15,221.44	15,295.07	14,987.37	18.92B	0.26%
2021/1/5	15,147.57	14,760.25	15,149.10	14,716.79	21.73B	2.16%
2021/1/4	14,827.47	14,516.12	14,859.09	14,486.25	20.07B	2.47%
2020/12/31	14,470.68	14,226.28	14,476.55	14,226.28	16.83B	1.89%
2020/12/30	14,201.57	13,970.45	14,208.68	13,968.09	15.32B	1.66%
2020/12/29	13,970.21	14,042.79	14,082.50	13,915.89	15.22B	-0.53%
2020/12/28	14,044.10	14,020.95	14,112.59	13,959.14	14.95B	0.19%
2020/12/25	14,017.06	13,879.24	14,017.06	13,835.52	13.20B	0.73%
2020/12/24	13,915.57	13,998.36	14,048.62	13,867.66	13.60B	-0.71%
2020/12/23	14,015.02	13,912.52	14,078.13	13,897.11	15.44B	0.96%
2020/12/22	13,882.30	14,085.29	14,172.77	13,872.50	16.19B	-1.79%
2020/12/21	14,134.85	13,858.66	14,134.85	13,819.70	14.69B	2.03%
2020/12/18	13,854.12	13,911.83	13,939.93	13,806.62	12.20B	-0.26%
2020/12/17	13,889.87	13,746.28	13,901.83	13,688.83	12.97B	1.01%
2020/12/16	13,751.09	13,791.41	13,807.18	13,709.80	11.06B	-0.09%
2020/12/15	13,763.31	13,682.28	13,783.04	13,641.72	10.82B	0.52%
2020/12/14	13,692.13	13,583.19	13,695.32	13,511.78	11.33B	1.01%
2020/12/11	13,555.14	13,767.48	13,771.96	13,431.55	14.88B	-1.28%
2020/12/10	13,731.34	13,672.05	13,814.80	13,621.13	12.07B	0.11%
2020/12/9	13,716.53	13,998.62	14,017.35	13,710.86	14.13B	-1.84%
2020/12/8	13,973.89	14,000.87	14,040.50	13,942.66	12.34B	0.00%
2020/12/7	13,973.48	14,021.16	14,054.88	13,958.74	14.01B	-0.38%
2020/12/4	14,026.66	13,933.88	14,049.21	13,903.84	14.25B	0.40%
2020/12/3	13,970.68	13,955.98	14,009.51	13,889.62	17.81B	0.07%
2020/12/2	13,961.58	13,950.74	13,991.45	13,858.45	18.50B	0.22%
2020/12/1	13,930.37	13,650.39	13,940.90	13,646.69	17.88B	1.90%
2020/11/30	13,670.11	13,720.68	13,815.49	13,634.16	18.68B	-0.15%
2020/11/27	13,690.88	13,627.86	13,690.88	13,542.68	12.88B	0.67%
2020/11/26	13,599.99	13,651.43	13,692.73	13,452.68	13.05B	-0.41%
2020/11/25	13,656.09	13,923.66	13,933.79	13,656.09	15.66B	-1.77%
2020/11/24	13,902.54	13,958.01	13,962.34	13,848.91	15.46B	-0.38%
2020/11/23	13,955.28	13,871.71	14,021.50	13,795.92	17.95B	0.74%
2020/11/20	13,852.42	13,789.98	13,865.72	13,773.21	13.12B	0.54%
2020/11/19	13,777.45	13,633.97	13,812.78	13,578.33	13.42B	0.87%
2020/11/18	13,658.20	13,710.02	13,773.58	13,602.69	14.57B	-0.54%
2020/11/17	13,732.52	13,843.01	13,843.01	13,628.82	15.31B	-0.85%
2020/11/16	13,850.83	13,811.85	13,850.83	13,669.25	14.16B	0.70%
2020/11/13	13,754.55	13,755.29	13,802.71	13,620.89	12.42B	-0.27%
2020/11/12	13,792.07	13,789.30	13,846.87	13,724.34	12.03B	0.52%
2020/11/11	13,720.17	13,925.44	13,981.99	13,715.44	15.09B	-1.95%
2020/11/10	13,993.34	14,121.69	14,121.69	13,908.21	16.49B	-1.05%
2020/11/9	14,141.15	13,934.37	14,197.85	13,934.37	19.03B	2.19%
2020/11/6	13,838.42	13,932.41	13,932.41	13,708.75	14.83B	-0.40%
2020/11/5	13,894.26	13,802.18	13,894.26	13,728.64	14.02B	1.72%
2020/11/4	13,659.50	13,586.33	13,691.69	13,544.83	11.12B	0.59%
2020/11/3	13,580.03	13,476.58	13,592.92	13,414.00	12.86B	1.19%
2020/11/2	13,420.96	13,269.97	13,462.42	13,258.16	13.54B	1.39%
2020/10/30	13,236.60	13,544.29	13,550.36	13,204.25	13.18B	-2.09%
2020/10/29	13,519.66	13,219.89	13,582.31	13,200.78	11.81B	0.98%
2020/10/28	13,388.10	13,273.50	13,438.47	13,188.66	10.89B	0.89%
2020/10/27	13,269.65	13,159.37	13,291.80	13,146.55	9.28B	0.59%
2020/10/26	13,191.25	13,056.30	13,242.63	12,922.59	9.00B	0.48%
2020/10/23	13,128.46	13,405.53	13,487.11	13,110.02	9.47B	-2.00%
2020/10/22	13,396.18	13,419.39	13,435.41	13,252.06	10.00B	-0.53%
2020/10/21	13,467.91	13,613.87	13,613.87	13,396.54	10.12B	-1.00%
2020/10/20	13,603.88	13,417.22	13,603.88	13,371.55	10.40B	1.36%
2020/10/19	13,421.19	13,638.78	13,660.54	13,393.02	11.74B	-0.82%
2020/10/16	13,532.73	13,611.91	13,665.58	13,439.88	11.35B	-0.68%
2020/10/15	13,624.89	13,702.83	13,737.08	13,617.08	12.59B	-0.48%
2020/10/14	13,691.04	13,781.56	13,781.78	13,664.73	13.79B	-0.78%
2020/10/13	13,798.58	13,678.62	13,820.56	13,622.95	13.04B	0.66%
2020/10/12	13,708.07	13,386.34	13,708.07	13,382.70	17.20B	3.15%
2020/10/9	13,289.26	13,161.36	13,323.81	13,145.75	12.45B	2.96%
2020/9/30	12,907.45	12,948.97	13,040.04	12,834.77	9.65B	0.05%
2020/9/29	12,900.70	12,843.23	12,966.85	12,798.65	9.60B	1.10%
2020/9/28	12,760.93	12,860.09	12,890.90	12,752.39	9.03B	-0.42%
2020/9/25	12,814.17	12,876.08	12,919.61	12,764.26	9.88B	-0.02%
2020/9/24	12,816.61	13,018.30	13,044.38	12,816.61	12.51B	-2.24%
2020/9/23	13,110.07	13,044.81	13,148.94	12,991.66	10.99B	0.67%
2020/9/22	13,023.43	13,052.08	13,212.24	12,981.97	12.75B	-0.96%
2020/9/21	13,149.50	13,280.01	13,289.60	13,135.24	13.46B	-0.72%
2020/9/18	13,245.09	13,026.11	13,253.68	12,987.59	14.90B	1.77%
2020/9/17	13,015.19	12,970.34	13,113.77	12,870.99	12.22B	0.03%
2020/9/16	13,011.28	13,123.50	13,137.72	12,947.05	11.93B	-1.01%
2020/9/15	13,143.46	13,032.28	13,148.17	12,976.03	12.13B	0.93%
2020/9/14	13,021.99	13,024.56	13,107.28	12,921.76	13.70B	0.61%
2020/9/11	12,942.95	12,711.09	12,952.47	12,702.62	12.82B	1.57%
2020/9/10	12,742.85	13,001.38	13,068.23	12,709.75	16.96B	-0.92%
2020/9/9	12,861.75	13,107.98	13,122.76	12,778.43	19.51B	-3.25%
2020/9/8	13,293.33	13,315.15	13,351.57	13,118.94	16.37B	0.07%
2020/9/7	13,284.03	13,633.51	13,714.32	13,232.24	18.02B	-2.73%
2020/9/4	13,656.66	13,501.91	13,680.06	13,487.69	14.09B	-0.84%
2020/9/3	13,772.37	13,871.27	13,933.42	13,722.58	16.22B	-0.83%
2020/9/2	13,887.43	13,881.07	13,944.16	13,737.83	18.00B	0.27%
2020/9/1	13,849.66	13,729.39	13,849.66	13,662.69	14.55B	0.66%
2020/8/31	13,758.23	13,929.75	13,994.14	13,755.36	18.47B	-0.67%
2020/8/28	13,851.32	13,509.37	13,868.30	13,483.28	16.48B	2.34%
2020/8/27	13,535.09	13,465.89	13,548.66	13,348.45	13.63B	0.79%
2020/8/26	13,428.40	13,680.59	13,717.90	13,376.66	17.05B	-1.76%
2020/8/25	13,669.41	13,692.47	13,788.49	13,620.62	16.79B	0.02%
2020/8/24	13,666.69	13,565.28	13,708.12	13,418.96	17.35B	1.40%
2020/8/21	13,478.00	13,445.96	13,547.79	13,373.72	15.69B	1.18%
2020/8/20	13,320.92	13,387.82	13,476.07	13,270.12	15.70B	-1.19%
2020/8/19	13,480.85	13,741.27	13,741.27	13,472.96	19.48B	-2.09%
2020/8/18	13,768.17	13,748.52	13,813.02	13,692.07	19.59B	0.19%
2020/8/17	13,742.23	13,542.01	13,756.61	13,490.64	22.71B	1.88%
2020/8/14	13,489.01	13,272.71	13,495.97	13,242.78	15.54B	1.49%
2020/8/13	13,291.32	13,373.16	13,392.35	13,254.39	15.57B	-0.13%
2020/8/12	13,308.52	13,437.57	13,471.82	13,026.01	18.64B	-1.17%
2020/8/11	13,466.27	13,668.31	13,811.52	13,450.23	18.90B	-1.40%
2020/8/10	13,657.31	13,576.32	13,752.29	13,453.95	18.78B	0.06%
2020/8/7	13,648.50	13,813.76	13,847.20	13,411.67	21.93B	-1.55%
2020/8/6	13,863.13	13,972.30	13,972.30	13,661.84	23.58B	-0.70%
2020/8/5	13,960.92	13,859.32	13,993.67	13,726.62	20.32B	0.72%
2020/8/4	13,860.46	13,966.73	14,012.71	13,779.22	22.99B	-0.75%
2020/8/3	13,964.56	13,771.74	13,964.56	13,712.98	24.03B	2.40%
2020/7/31	13,637.88	13,464.21	13,748.03	13,399.86	20.79B	1.27%
2020/7/30	13,466.85	13,595.77	13,619.49	13,432.13	19.42B	-0.67%
2020/7/29	13,557.44	13,117.19	13,557.44	13,085.95	18.85B	3.12%
2020/7/28	13,147.35	13,107.43	13,196.62	13,022.82	16.02B	1.31%
2020/7/27	12,976.87	13,013.77	13,093.84	12,838.87	16.71B	0.32%
2020/7/24	12,935.70	13,547.81	13,602.79	12,868.95	24.58B	-5.31%
2020/7/23	13,661.50	13,511.45	13,699.53	13,281.55	23.42B	0.03%
2020/7/22	13,657.03	13,507.35	13,816.67	13,459.88	23.08B	0.89%
2020/7/21	13,536.17	13,480.39	13,572.93	13,396.58	21.58B	0.65%
2020/7/20	13,448.85	13,303.80	13,448.85	13,032.40	23.46B	2.55%
2020/7/17	13,114.94	13,002.84	13,315.44	12,916.08	22.49B	0.91%
2020/7/16	12,996.34	13,731.28	13,853.44	12,966.32	29.13B	-5.37%
2020/7/15	13,734.13	14,017.93	14,077.56	13,646.66	29.45B	-1.87%
2020/7/14	13,996.46	14,121.33	14,151.00	13,698.27	33.15B	-1.08%
2020/7/13	14,149.14	13,699.22	14,149.14	13,699.22	33.05B	3.50%
2020/7/10	13,671.24	13,662.38	13,831.61	13,599.03	32.03B	-0.61%
2020/7/9	13,754.74	13,399.47	13,792.63	13,385.43	35.18B	2.60%
2020/7/8	13,406.37	13,170.20	13,428.94	13,059.24	31.44B	1.84%
2020/7/7	13,163.98	13,084.65	13,407.19	12,997.17	36.35B	1.72%
2020/7/6	12,941.72	12,519.50	12,945.71	12,519.50	33.42B	4.09%
2020/7/3	12,433.26	12,295.62	12,433.68	12,232.70	25.59B	1.33%
2020/7/2	12,269.49	12,095.85	12,278.83	12,055.95	23.87B	1.29%
2020/7/1	12,112.96	12,024.84	12,130.30	11,945.89	18.20B	1.01%
2020/6/30	11,992.35	11,828.53	12,013.60	11,827.76	15.10B	2.04%
2020/6/29	11,752.36	11,780.65	11,814.64	11,695.45	14.96B	-0.52%
2020/6/24	11,813.53	11,813.36	11,854.99	11,760.47	14.25B	0.17%
2020/6/23	11,794.01	11,711.28	11,796.41	11,651.83	15.83B	0.78%
2020/6/22	11,702.44	11,680.41	11,756.86	11,658.81	17.47B	0.29%
2020/6/19	11,668.13	11,505.69	11,694.89	11,500.53	16.44B	1.51%
2020/6/18	11,494.55	11,416.08	11,503.38	11,397.57	17.36B	0.65%
2020/6/17	11,420.84	11,421.03	11,421.03	11,330.37	15.63B	0.19%
2020/6/16	11,398.97	11,312.81	11,398.97	11,293.90	15.28B	1.85%
2020/6/15	11,192.27	11,241.26	11,353.16	11,192.27	16.89B	-0.53%
2020/6/12	11,251.71	11,017.15	11,306.14	11,003.32	15.53B	0.07%
2020/6/11	11,243.62	11,328.10	11,405.01	11,180.75	15.82B	-0.81%
2020/6/10	11,335.86	11,296.13	11,338.24	11,249.43	13.82B	0.46%
2020/6/9	11,284.24	11,238.44	11,303.54	11,195.00	14.27B	0.61%
2020/6/8	11,215.76	11,266.93	11,340.03	11,195.85	16.03B	0.31%
2020/6/5	11,180.60	11,153.27	11,180.60	11,087.25	13.61B	0.37%
2020/6/4	11,139.26	11,146.29	11,165.14	11,080.51	14.79B	0.28%
2020/6/3	11,108.36	11,154.64	11,204.52	11,100.69	18.47B	-0.04%
2020/6/2	11,112.50	11,133.62	11,146.85	11,059.18	19.08B	0.09%
2020/6/1	11,102.15	10,837.49	11,123.19	10,837.49	17.44B	3.31%
2020/5/29	10,746.08	10,615.14	10,764.87	10,588.74	12.10B	0.87%
2020/5/28	10,653.49	10,680.87	10,727.99	10,505.79	11.56B	-0.27%
2020/5/27	10,682.70	10,823.24	10,823.24	10,657.81	11.30B	-1.23%
2020/5/26	10,815.43	10,655.98	10,816.71	10,647.25	10.66B	2.10%
2020/5/25	10,592.84	10,602.47	10,629.61	10,532.86	9.80B	-0.11%
2020/5/22	10,604.97	10,832.91	10,832.91	10,559.30	12.73B	-2.22%
2020/5/21	10,845.40	10,999.07	11,007.14	10,818.79	13.65B	-0.94%
2020/5/20	10,948.48	11,056.98	11,056.98	10,914.75	14.92B	-0.94%
2020/5/19	11,052.85	11,023.43	11,052.85	10,978.72	13.12B	1.21%
2020/5/18	10,921.15	10,969.08	11,017.50	10,858.46	16.17B	-0.40%
2020/5/15	10,964.89	11,013.16	11,039.68	10,919.54	13.74B	0.02%
2020/5/14	10,962.15	11,026.71	11,047.38	10,955.54	13.68B	-1.02%
2020/5/13	11,074.59	10,978.31	11,096.62	10,954.69	12.74B	0.54%
2020/5/12	11,015.56	10,972.05	11,018.93	10,871.61	13.28B	0.42%
2020/5/11	10,969.28	11,053.82	11,096.28	10,902.60	15.68B	-0.29%
2020/5/8	11,001.58	10,923.61	11,054.31	10,904.88	15.46B	1.27%
2020/5/7	10,863.29	10,899.92	10,926.83	10,832.09	14.85B	-0.18%
2020/5/6	10,883.22	10,618.17	10,884.34	10,613.89	16.80B	1.51%
2020/4/30	10,721.78	10,575.52	10,751.75	10,575.52	15.97B	1.97%
2020/4/29	10,514.17	10,460.99	10,586.57	10,449.37	11.86B	0.12%
2020/4/28	10,501.15	10,477.76	10,547.75	10,194.15	15.90B	0.47%
2020/4/27	10,452.17	10,449.13	10,531.39	10,367.29	12.36B	0.28%
2020/4/24	10,423.46	10,565.09	10,577.03	10,388.66	13.53B	-1.33%
2020/4/23	10,564.05	10,657.40	10,667.01	10,557.94	14.21B	-0.50%
2020/4/22	10,617.19	10,424.45	10,617.19	10,409.85	12.97B	1.05%
2020/4/21	10,506.86	10,577.72	10,577.72	10,394.44	14.64B	-1.08%
2020/4/20	10,621.50	10,553.55	10,621.50	10,523.59	14.21B	0.89%
2020/4/17	10,527.99	10,562.90	10,624.54	10,507.80	17.12B	0.55%
2020/4/16	10,470.79	10,361.77	10,489.13	10,346.11	13.83B	0.51%
2020/4/15	10,417.37	10,468.46	10,528.73	10,404.51	15.48B	-0.56%
2020/4/14	10,475.71	10,300.96	10,475.71	10,276.36	13.84B	2.47%
2020/4/13	10,223.16	10,225.53	10,295.17	10,173.12	11.45B	-0.73%
2020/4/10	10,298.41	10,459.70	10,509.00	10,265.88	14.49B	-1.57%
2020/4/9	10,463.05	10,453.86	10,485.30	10,401.17	13.87B	0.74%
2020/4/8	10,386.55	10,372.76	10,426.40	10,344.44	15.38B	-0.41%
2020/4/7	10,428.91	10,312.71	10,441.74	10,296.72	17.06B	3.15%
2020/4/3	10,110.11	10,155.56	10,212.91	10,069.64	13.22B	-0.68%
2020/4/2	10,179.20	9,910.38	10,179.20	9,896.65	14.45B	2.28%
2020/4/1	9,951.84	9,967.12	10,127.10	9,927.92	14.88B	-0.10%
2020/3/31	9,962.30	10,008.03	10,047.98	9,925.68	13.18B	0.58%
2020/3/30	9,904.95	9,953.04	9,985.38	9,791.02	15.03B	-2.03%
2020/3/27	10,109.91	10,300.62	10,310.53	10,105.72	14.23B	-0.45%
2020/3/26	10,155.36	10,161.94	10,281.57	10,112.62	15.55B	-0.84%
2020/3/25	10,241.08	10,171.47	10,255.58	10,111.36	18.09B	3.22%
2020/3/24	9,921.68	9,900.22	9,945.92	9,634.97	16.92B	2.37%
2020/3/23	9,691.53	9,828.90	9,929.96	9,659.35	16.35B	-4.52%
2020/3/20	10,150.13	10,150.78	10,174.51	9,964.29	15.84B	1.30%
2020/3/19	10,019.86	10,023.12	10,101.80	9,719.49	19.33B	-0.10%
2020/3/18	10,029.57	10,294.96	10,479.78	10,029.57	19.75B	-1.70%
2020/3/17	10,202.75	10,337.92	10,449.33	9,885.86	19.58B	-0.49%
2020/3/16	10,253.28	10,867.66	10,867.66	10,217.93	22.62B	-5.33%
2020/3/13	10,831.12	10,382.22	10,956.51	10,380.17	22.46B	-1.00%
2020/3/12	10,941.01	11,022.40	11,070.41	10,842.38	18.70B	-2.31%
2020/3/11	11,200.05	11,436.44	11,444.78	11,197.09	20.47B	-1.78%
2020/3/10	11,403.47	11,016.92	11,406.30	10,916.95	24.12B	2.65%
2020/3/9	11,108.55	11,363.79	11,407.47	11,100.91	24.89B	-4.09%
2020/3/6	11,582.82	11,555.46	11,690.20	11,541.78	21.37B	-1.10%
2020/3/5	11,711.37	11,644.41	11,739.84	11,521.29	25.30B	1.90%
2020/3/4	11,493.02	11,411.60	11,501.80	11,273.26	22.22B	0.08%
2020/3/3	11,484.21	11,597.66	11,734.18	11,378.76	26.60B	0.90%
2020/3/2	11,381.76	11,115.46	11,457.42	11,053.29	24.79B	3.65%
2020/2/28	10,980.77	11,150.66	11,338.35	10,962.24	28.00B	-4.80%
2020/2/27	11,534.02	11,555.82	11,684.50	11,401.32	24.65B	0.32%
2020/2/26	11,497.55	11,677.63	11,770.51	11,453.69	31.40B	-3.02%
2020/2/25	11,856.08	11,537.55	11,869.41	11,350.28	32.47B	0.71%
2020/2/24	11,772.38	11,620.63	11,809.75	11,548.41	27.74B	1.23%
2020/2/21	11,629.70	11,506.67	11,727.89	11,493.63	26.75B	1.05%
2020/2/20	11,509.09	11,278.87	11,519.07	11,248.90	25.08B	2.43%
2020/2/19	11,235.60	11,300.16	11,387.99	11,229.55	23.40B	-0.63%
2020/2/18	11,306.49	11,244.77	11,306.49	11,143.39	22.69B	0.58%
2020/2/17	11,241.50	10,974.93	11,241.50	10,974.93	21.68B	2.98%
2020/2/14	10,916.31	10,854.46	11,017.65	10,822.13	18.70B	0.48%
2020/2/13	10,864.32	10,936.50	10,988.23	10,820.92	19.74B	-0.70%
2020/2/12	10,940.80	10,735.05	10,944.63	10,724.08	18.43B	1.60%
2020/2/11	10,768.63	10,749.97	10,839.19	10,678.11	18.11B	0.37%
2020/2/10	10,728.46	10,577.56	10,730.05	10,551.54	20.53B	1.10%
2020/2/7	10,611.55	10,569.65	10,629.15	10,441.90	21.61B	0.10%
2020/2/6	10,601.34	10,306.12	10,633.17	10,214.81	22.81B	2.87%
2020/2/5	10,305.50	10,159.55	10,445.09	10,148.24	21.49B	2.14%
2020/2/4	10,089.67	9,578.87	10,095.69	9,578.87	23.93B	3.17%
2020/2/3	9,779.67	9,706.58	9,934.35	9,706.58	10.49B	-8.45%
2020/1/23	10,681.90	10,947.86	11,026.00	10,572.26	18.60B	-3.52%
2020/1/22	11,072.06	10,896.55	11,105.69	10,761.68	15.92B	1.08%
2020/1/21	10,953.41	11,077.66	11,078.04	10,948.58	15.34B	-1.46%
2020/1/20	11,115.88	10,981.50	11,115.88	10,936.80	15.19B	1.47%
2020/1/17	10,954.39	11,001.68	11,045.25	10,927.84	13.28B	-0.12%
2020/1/16	10,967.44	10,986.65	11,008.21	10,934.72	14.05B	-0.04%
2020/1/15	10,972.32	10,978.28	11,001.81	10,882.79	13.91B	-0.15%
2020/1/14	10,988.77	11,074.89	11,086.81	10,983.42	16.47B	-0.47%
2020/1/13	11,040.20	10,894.00	11,040.20	10,851.72	15.12B	1.47%
2020/1/10	10,879.84	10,927.98	10,933.81	10,833.52	14.57B	-0.17%
2020/1/9	10,898.17	10,807.04	10,899.48	10,807.04	17.00B	1.79%
2020/1/8	10,706.87	10,776.71	10,851.28	10,681.02	20.29B	-1.13%
2020/1/7	10,829.05	10,725.18	10,829.05	10,723.86	17.18B	1.22%
2020/1/6	10,698.27	10,599.41	10,799.58	10,577.78	18.77B	0.39%
2020/1/3	10,656.41	10,666.66	10,689.59	10,594.36	15.90B	0.17%
2020/1/2	10,638.82	10,509.12	10,663.55	10,479.77	18.37B	1.99%
2019/12/31	10,430.77	10,360.78	10,433.29	10,352.89	12.87B	0.63%
2019/12/30	10,365.96	10,203.82	10,365.96	10,133.88	15.20B	1.29%
2019/12/27	10,233.77	10,326.52	10,377.94	10,226.62	16.48B	-0.68%
2019/12/26	10,303.72	10,239.76	10,303.72	10,221.34	12.59B	0.72%
2019/12/25	10,229.58	10,176.72	10,255.20	10,170.21	12.25B	0.40%
2019/12/24	10,189.29	10,080.37	10,190.04	10,065.55	11.26B	1.32%
2019/12/23	10,056.21	10,202.23	10,248.80	10,050.41	13.70B	-1.69%
2019/12/20	10,229.49	10,305.10	10,343.07	10,229.10	14.73B	-0.65%
2019/12/19	10,296.29	10,298.51	10,316.77	10,254.95	14.36B	0.02%
2019/12/18	10,294.66	10,299.05	10,365.16	10,266.64	17.29B	-0.11%
2019/12/17	10,306.03	10,157.43	10,350.65	10,148.69	20.96B	1.45%
2019/12/16	10,158.24	10,040.26	10,158.24	10,015.45	17.28B	1.54%
2019/12/13	10,004.62	9,923.79	10,014.21	9,907.76	14.45B	1.71%
2019/12/12	9,836.23	9,862.43	9,887.56	9,824.41	10.73B	-0.17%
2019/12/11	9,852.71	9,905.91	9,921.65	9,829.11	11.90B	-0.64%
2019/12/10	9,915.87	9,850.04	9,915.87	9,826.83	11.52B	0.40%
2019/12/9	9,876.27	9,908.97	9,917.61	9,853.20	11.86B	-0.02%
2019/12/6	9,878.62	9,804.04	9,878.62	9,791.56	10.06B	0.81%
2019/12/5	9,799.07	9,719.30	9,817.21	9,703.91	10.77B	1.15%
2019/12/4	9,687.95	9,624.19	9,703.40	9,614.04	9.41B	0.31%
2019/12/3	9,657.65	9,585.75	9,657.65	9,531.26	8.57B	0.55%
2019/12/2	9,605.19	9,603.02	9,647.95	9,582.32	8.61B	0.24%
2019/11/29	9,582.16	9,614.71	9,633.14	9,490.85	8.48B	-0.42%
2019/11/28	9,622.14	9,650.27	9,679.96	9,594.37	7.94B	-0.27%
2019/11/27	9,648.39	9,643.11	9,694.22	9,589.21	9.68B	-0.30%
2019/11/26	9,677.23	9,662.41	9,698.60	9,609.73	11.22B	0.53%
2019/11/25	9,626.36	9,626.41	9,643.23	9,515.33	10.72B	-0.01%
2019/11/22	9,626.90	9,794.32	9,875.71	9,573.47	11.08B	-1.51%
2019/11/21	9,774.44	9,772.03	9,818.49	9,733.44	8.14B	-0.35%
2019/11/20	9,809.05	9,885.90	9,908.63	9,796.95	10.08B	-0.82%
2019/11/19	9,889.75	9,721.01	9,889.75	9,711.29	9.92B	1.80%
2019/11/18	9,715.27	9,635.81	9,725.78	9,624.95	8.61B	0.70%
2019/11/15	9,647.99	9,741.93	9,777.69	9,647.99	9.54B	-1.01%
2019/11/14	9,746.56	9,689.93	9,768.67	9,677.76	9.54B	0.61%
2019/11/13	9,687.85	9,678.65	9,702.51	9,622.31	7.65B	0.18%
2019/11/12	9,670.14	9,675.56	9,699.42	9,570.44	8.90B	-0.11%
2019/11/11	9,680.57	9,821.41	9,821.41	9,664.06	9.99B	-2.17%
2019/11/8	9,895.34	9,985.20	10,008.51	9,891.00	10.77B	-0.22%
2019/11/7	9,917.49	9,849.96	9,939.53	9,835.89	9.70B	0.57%
2019/11/6	9,860.97	9,947.31	9,947.31	9,829.75	10.46B	-0.78%
2019/11/5	9,938.61	9,885.02	9,982.34	9,847.20	11.16B	0.71%
2019/11/4	9,868.13	9,828.60	9,908.20	9,828.60	10.76B	0.67%
2019/11/1	9,802.33	9,621.89	9,814.67	9,604.31	9.72B	1.73%
2019/10/31	9,635.33	9,709.10	9,720.97	9,626.93	10.10B	-0.48%
2019/10/30	9,681.54	9,707.18	9,726.95	9,647.00	11.03B	-0.66%
2019/10/29	9,746.03	9,812.48	9,818.74	9,746.03	13.64B	-0.57%
2019/10/28	9,801.87	9,721.64	9,802.15	9,704.53	12.96B	1.46%
2019/10/25	9,660.44	9,562.30	9,665.60	9,509.34	9.04B	1.10%
2019/10/24	9,555.76	9,570.33	9,598.33	9,495.01	7.98B	-0.13%
2019/10/23	9,567.75	9,641.89	9,652.07	9,547.50	8.22B	-0.77%
2019/10/22	9,642.09	9,582.11	9,642.93	9,558.36	8.18B	0.93%
2019/10/21	9,553.57	9,533.09	9,560.98	9,476.45	8.26B	0.21%
2019/10/18	9,533.51	9,665.81	9,706.38	9,516.75	9.69B	-1.16%
2019/10/17	9,645.39	9,657.09	9,670.70	9,617.01	8.10B	0.03%
2019/10/16	9,642.06	9,678.31	9,722.12	9,635.45	9.34B	-0.31%
2019/10/15	9,671.73	9,759.95	9,759.95	9,658.51	10.72B	-1.17%
2019/10/14	9,786.64	9,753.58	9,840.59	9,725.68	12.45B	1.24%
2019/10/11	9,666.58	9,656.98	9,704.68	9,583.52	10.07B	0.30%
2019/10/10	9,638.10	9,504.03	9,643.52	9,480.17	9.78B	1.38%
2019/10/9	9,506.56	9,443.45	9,507.04	9,380.57	8.21B	0.34%
2019/10/8	9,474.75	9,474.57	9,556.96	9,468.74	8.62B	0.30%
2019/9/30	9,446.24	9,544.02	9,581.64	9,446.04	8.18B	-1.08%
2019/9/27	9,548.96	9,470.53	9,574.50	9,467.15	9.28B	0.89%
2019/9/26	9,464.84	9,698.28	9,707.92	9,464.84	12.06B	-2.13%
2019/9/25	9,671.06	9,768.38	9,768.38	9,656.05	12.23B	-1.43%
2019/9/24	9,811.38	9,783.39	9,896.18	9,761.03	12.59B	0.31%
2019/9/23	9,781.14	9,853.47	9,853.47	9,703.66	12.05B	-1.01%
2019/9/20	9,881.25	9,873.94	9,903.69	9,832.39	12.21B	0.29%
2019/9/19	9,852.20	9,786.40	9,852.20	9,733.97	11.26B	1.01%
2019/9/18	9,753.31	9,747.98	9,785.62	9,701.64	10.48B	0.31%
2019/9/17	9,722.80	9,890.58	9,890.58	9,684.15	13.46B	-1.97%
2019/9/16	9,918.09	9,952.33	9,962.15	9,877.11	12.96B	-0.02%
2019/9/12	9,919.80	9,886.25	9,941.17	9,837.27	11.97B	0.67%
2019/9/11	9,853.72	9,985.11	10,000.25	9,835.97	15.12B	-1.12%
2019/9/10	9,964.93	10,005.81	10,005.81	9,903.42	16.58B	-0.37%
2019/9/9	10,001.93	9,907.13	10,001.93	9,853.69	17.81B	1.82%
2019/9/6	9,823.42	9,829.97	9,837.23	9,742.27	14.41B	0.41%
2019/9/5	9,783.50	9,752.34	9,900.76	9,751.95	19.88B	0.86%
2019/9/4	9,700.32	9,612.62	9,700.32	9,590.98	14.97B	0.69%
2019/9/3	9,633.69	9,591.42	9,633.69	9,547.76	13.42B	0.67%
2019/9/2	9,569.47	9,393.03	9,586.52	9,389.48	13.09B	2.18%
2019/8/30	9,365.68	9,458.39	9,492.04	9,310.11	12.55B	-0.35%
2019/8/29	9,398.47	9,429.00	9,440.67	9,363.15	11.24B	-0.16%
2019/8/28	9,414.00	9,449.40	9,453.76	9,375.57	12.10B	-0.31%
2019/8/27	9,443.18	9,333.10	9,517.65	9,333.10	14.58B	1.86%
2019/8/26	9,270.39	9,181.71	9,298.10	9,173.01	11.71B	-0.98%
2019/8/23	9,362.55	9,357.00	9,397.76	9,311.26	11.21B	0.13%
2019/8/22	9,350.56	9,350.65	9,363.79	9,282.76	11.64B	0.30%
2019/8/21	9,322.75	9,304.52	9,361.74	9,287.31	11.28B	-0.06%
2019/8/20	9,328.73	9,340.66	9,389.39	9,301.92	13.55B	0.00%
2019/8/19	9,328.97	9,165.80	9,328.97	9,141.89	14.72B	2.96%
