# Supplementary material for: Enhanced separation of long-term memory from short-term memory on top of LSTM: Neural network-based stock index forecasting
Source: PLoS One. 2025 Jun 2;20(6):e0322737. doi: 10.1371/journal.pone.0322737 (PMC12129176; doi:10.1371/journal.pone.0322737)
Supplement: Data Source The data of HSI — (CSV) [file pone.0322737.s004.csv]

Date	Close	Open	High	Low	Vol.	Change %
2024/9/19	18,013.16	17,633.46	18,071.10	17,602.45	3.44B	2.00%
2024/9/17	17,660.02	17,386.75	17,715.77	17,368.14	1.67B	1.37%
2024/9/16	17,422.12	17,252.77	17,422.12	17,177.08	1.13B	0.31%
2024/9/13	17,369.09	17,298.35	17,540.81	17,298.35	2.14B	0.75%
2024/9/12	17,240.39	17,177.30	17,334.19	17,127.25	2.37B	0.77%
2024/9/11	17,108.71	17,051.84	17,124.96	16,964.28	3.07B	-0.73%
2024/9/10	17,234.09	17,205.42	17,297.95	17,133.50	2.79B	0.22%
2024/9/9	17,196.96	17,261.89	17,305.91	17,067.45	3.84B	-1.42%
2024/9/5	17,444.30	17,469.96	17,555.61	17,332.49	2.56B	-0.07%
2024/9/4	17,457.34	17,474.74	17,531.05	17,333.30	2.60B	-1.10%
2024/9/3	17,651.49	17,665.93	17,725.51	17,583.70	2.47B	-0.23%
2024/9/2	17,691.97	17,862.59	17,862.59	17,645.92	3.08B	-1.65%
2024/8/30	17,989.07	17,794.41	18,202.60	17,778.10	4.75B	1.14%
2024/8/29	17,786.32	17,614.41	17,797.17	17,502.53	2.86B	0.53%
2024/8/28	17,692.45	17,847.99	17,879.01	17,659.29	2.18B	-1.02%
2024/8/27	17,874.67	17,663.80	17,879.27	17,624.42	2.70B	0.43%
2024/8/26	17,798.73	17,709.27	17,826.05	17,709.27	1.97B	1.06%
2024/8/23	17,612.10	17,521.18	17,635.70	17,493.08	2.05B	-0.16%
2024/8/22	17,641.00	17,497.63	17,652.80	17,389.94	2.95B	1.44%
2024/8/21	17,391.01	17,313.86	17,415.48	17,232.13	2.06B	-0.69%
2024/8/20	17,511.08	17,661.69	17,661.69	17,449.99	1.96B	-0.33%
2024/8/19	17,569.57	17,569.66	17,685.86	17,547.65	2.36B	0.80%
2024/8/16	17,430.16	17,286.04	17,473.89	17,255.86	2.55B	1.88%
2024/8/15	17,109.14	17,008.21	17,283.65	16,926.47	2.41B	-0.02%
2024/8/14	17,113.36	17,233.68	17,254.23	17,055.70	1.57B	-0.35%
2024/8/13	17,174.06	17,160.21	17,252.88	17,074.69	1.94B	0.36%
2024/8/12	17,111.65	17,102.98	17,162.76	17,002.93	1.79B	0.13%
2024/8/9	17,090.23	17,097.36	17,252.22	17,079.35	2.15B	1.17%
2024/8/8	16,891.83	16,773.04	17,023.10	16,665.06	2.11B	0.08%
2024/8/7	16,877.86	16,684.78	16,988.26	16,684.78	2.27B	1.38%
2024/8/6	16,647.34	16,861.30	16,908.97	16,611.14	2.43B	-0.31%
2024/8/5	16,698.36	16,676.82	16,944.59	16,441.44	3.67B	-1.46%
2024/8/2	16,945.51	17,025.26	17,075.52	16,865.93	2.43B	-2.08%
2024/8/1	17,304.96	17,327.85	17,408.95	17,248.12	1.93B	-0.23%
2024/7/31	17,344.60	17,070.86	17,400.24	17,015.83	2.68B	2.01%
2024/7/30	17,002.91	17,194.37	17,194.37	16,971.60	2.55B	-1.37%
2024/7/29	17,238.34	17,196.45	17,358.66	17,154.12	2.26B	1.28%
2024/7/26	17,021.31	17,079.67	17,229.19	16,924.58	2.37B	0.10%
2024/7/25	17,004.97	17,260.83	17,288.46	16,964.52	2.60B	-1.77%
2024/7/24	17,311.05	17,454.43	17,516.95	17,251.26	2.21B	-0.91%
2024/7/23	17,469.36	17,679.55	17,707.68	17,451.86	2.22B	-0.94%
2024/7/22	17,635.88	17,465.13	17,693.35	17,313.88	2.13B	1.25%
2024/7/19	17,417.68	17,603.80	17,629.97	17,376.23	2.81B	-2.03%
2024/7/18	17,778.41	17,653.23	17,864.12	17,623.74	2.02B	0.22%
2024/7/17	17,739.41	17,741.77	17,807.68	17,658.68	2.76B	0.06%
2024/7/16	17,727.98	17,845.06	17,899.55	17,727.98	2.33B	-1.60%
2024/7/15	18,015.94	18,201.48	18,243.39	17,946.49	2.33B	-1.52%
2024/7/12	18,293.38	18,020.17	18,317.31	18,020.17	3.06B	2.59%
2024/7/11	17,832.33	17,629.13	17,864.09	17,621.05	2.23B	2.06%
2024/7/10	17,471.67	17,613.50	17,765.88	17,455.08	2.64B	-0.29%
2024/7/9	17,523.23	17,481.00	17,617.64	17,376.48	2.62B	0.00%
2024/7/8	17,524.06	17,667.97	17,735.58	17,453.56	2.35B	-1.55%
2024/7/5	17,799.61	18,035.77	18,105.01	17,799.61	2.89B	-1.27%
2024/7/4	18,028.28	18,079.72	18,133.30	17,942.08	2.99B	0.28%
2024/7/3	17,978.57	17,841.77	18,017.76	17,808.27	3.09B	1.18%
2024/7/2	17,769.14	17,669.42	17,986.14	17,669.42	3.37B	0.29%
2024/6/28	17,718.61	17,583.19	17,865.47	17,583.19	2.83B	0.01%
2024/6/27	17,716.47	17,946.00	17,961.92	17,677.33	2.81B	-2.06%
2024/6/26	18,089.93	17,934.63	18,156.35	17,934.63	2.31B	0.09%
2024/6/25	18,072.90	18,088.02	18,231.46	17,959.07	2.33B	0.25%
2024/6/24	18,027.71	17,906.36	18,032.67	17,789.57	2.72B	0.00%
2024/6/21	18,028.52	18,199.14	18,240.13	17,968.37	3.43B	-1.67%
2024/6/20	18,335.32	18,453.63	18,520.37	18,274.20	2.68B	-0.52%
2024/6/19	18,430.39	18,056.22	18,448.66	18,039.01	3.51B	2.87%
2024/6/18	17,915.55	17,961.89	18,043.48	17,854.79	2.55B	-0.11%
2024/6/17	17,936.12	17,848.87	18,122.80	17,752.96	2.12B	-0.03%
2024/6/14	17,941.78	18,028.07	18,109.89	17,927.16	2.62B	-0.94%
2024/6/13	18,112.63	18,104.13	18,173.53	17,971.57	2.33B	0.97%
2024/6/12	17,937.84	18,032.40	18,063.72	17,848.76	3.14B	-1.31%
2024/6/11	18,176.34	18,163.12	18,267.69	17,994.10	3.53B	-1.04%
2024/6/7	18,366.95	18,562.48	18,575.69	18,302.33	3.31B	-0.59%
2024/6/6	18,476.80	18,577.58	18,700.68	18,383.80	2.80B	0.28%
2024/6/5	18,424.96	18,489.78	18,724.62	18,375.27	3.25B	-0.10%
2024/6/4	18,444.11	18,335.45	18,541.03	18,335.45	2.97B	0.22%
2024/6/3	18,403.04	18,283.56	18,573.81	18,283.56	3.14B	1.79%
2024/5/31	18,079.61	18,409.62	18,551.18	18,077.39	5.34B	-0.83%
2024/5/30	18,230.19	18,423.78	18,537.92	18,163.21	3.49B	-1.34%
2024/5/29	18,477.01	18,659.41	18,694.55	18,425.09	3.22B	-1.83%
2024/5/28	18,821.16	18,814.01	19,000.52	18,776.10	2.43B	-0.03%
2024/5/27	18,827.35	18,606.02	18,871.13	18,504.53	2.91B	1.17%
2024/5/24	18,608.94	18,742.28	18,867.91	18,532.41	3.55B	-1.38%
2024/5/23	18,868.71	19,024.41	19,024.41	18,776.21	3.17B	-1.70%
2024/5/22	19,195.60	19,225.26	19,359.68	19,149.41	2.84B	-0.13%
2024/5/21	19,220.62	19,473.67	19,487.36	19,175.80	3.52B	-2.12%
2024/5/20	19,636.22	19,621.43	19,706.12	19,574.56	3.50B	0.42%
2024/5/17	19,553.61	19,525.12	19,602.24	19,342.96	4.38B	0.91%
2024/5/16	19,376.53	19,262.79	19,442.90	19,114.38	5.81B	1.59%
2024/5/14	19,073.71	19,203.82	19,301.13	19,072.64	3.46B	-0.22%
2024/5/13	19,115.06	18,904.58	19,123.48	18,827.60	3.76B	0.80%
2024/5/10	18,963.68	18,669.43	18,993.28	18,657.51	6.51B	2.30%
2024/5/9	18,537.81	18,306.25	18,560.76	18,278.11	2.90B	1.22%
2024/5/8	18,313.86	18,510.54	18,606.56	18,298.36	2.91B	-0.90%
2024/5/7	18,479.37	18,577.55	18,638.81	18,411.02	2.49B	-0.53%
2024/5/6	18,578.30	18,488.55	18,590.17	18,389.54	3.44B	0.55%
2024/5/3	18,475.92	18,543.30	18,604.17	18,362.22	2.48B	1.48%
2024/5/2	18,207.13	17,760.68	18,217.82	17,740.62	2.42B	2.50%
2024/4/30	17,763.03	17,843.44	17,902.02	17,686.94	3.68B	0.09%
2024/4/29	17,746.91	17,737.93	18,031.16	17,679.19	4.85B	0.54%
2024/4/26	17,651.15	17,336.20	17,758.24	17,336.20	3.85B	2.12%
2024/4/25	17,284.54	17,144.12	17,438.83	17,109.57	3.15B	0.48%
2024/4/24	17,201.27	16,993.17	17,217.86	16,934.65	3.31B	2.21%
2024/4/23	16,828.93	16,679.39	16,846.13	16,599.21	2.99B	1.92%
2024/4/22	16,511.69	16,410.83	16,637.82	16,410.83	2.92B	1.77%
2024/4/19	16,224.14	16,246.34	16,254.90	16,044.45	3.39B	-0.99%
2024/4/18	16,385.87	16,253.24	16,507.60	16,206.55	3.23B	0.82%
2024/4/17	16,251.84	16,225.54	16,316.69	16,155.83	2.45B	0.02%
2024/4/16	16,248.97	16,367.69	16,449.24	16,208.64	3.09B	-2.12%
2024/4/15	16,600.46	16,487.36	16,647.09	16,465.40	2.56B	-0.72%
2024/4/12	16,721.69	16,978.70	17,031.31	16,721.69	2.84B	-2.18%
2024/4/11	17,095.03	16,856.19	17,141.36	16,856.19	2.48B	-0.26%
2024/4/10	17,139.17	16,926.02	17,190.50	16,918.36	2.55B	1.85%
2024/4/9	16,828.07	16,819.18	17,006.85	16,805.99	2.12B	0.57%
2024/4/8	16,732.85	16,650.83	16,895.06	16,580.53	2.64B	0.05%
2024/4/5	16,723.92	16,787.93	16,839.55	16,480.36	1.80B	-0.01%
2024/4/3	16,725.10	16,926.85	16,926.85	16,689.19	2.67B	-1.22%
2024/4/2	16,931.52	16,811.74	17,007.34	16,811.74	3.98B	2.36%
2024/3/28	16,541.42	16,378.40	16,725.61	16,345.90	3.20B	0.91%
2024/3/27	16,392.84	16,530.44	16,612.00	16,354.81	2.77B	-1.36%
2024/3/26	16,618.32	16,548.50	16,728.90	16,452.55	2.75B	0.88%
2024/3/25	16,473.64	16,531.95	16,612.64	16,441.30	2.62B	-0.16%
2024/3/22	16,499.47	16,745.27	16,747.20	16,341.61	3.11B	-2.16%
2024/3/21	16,863.10	16,762.83	16,973.52	16,762.83	3.22B	1.93%
2024/3/20	16,543.07	16,559.01	16,654.08	16,430.12	2.29B	0.08%
2024/3/19	16,529.48	16,628.07	16,682.54	16,492.09	2.43B	-1.24%
2024/3/18	16,737.12	16,690.26	16,801.64	16,641.58	2.24B	0.10%
2024/3/15	16,720.89	16,758.36	16,821.13	16,550.42	3.78B	-1.42%
2024/3/14	16,961.66	17,120.54	17,209.82	16,878.11	2.70B	-0.71%
2024/3/13	17,082.11	17,059.11	17,214.67	17,050.87	2.80B	-0.07%
2024/3/12	17,093.50	16,701.95	17,154.87	16,613.45	4.00B	3.05%
2024/3/11	16,587.57	16,416.17	16,625.64	16,416.17	2.49B	1.43%
2024/3/8	16,353.39	16,275.39	16,489.73	16,275.39	2.60B	0.76%
2024/3/7	16,229.78	16,417.77	16,512.41	16,136.12	2.54B	-1.27%
2024/3/6	16,438.09	16,167.45	16,545.05	16,145.22	2.49B	1.70%
2024/3/5	16,162.64	16,343.95	16,450.37	16,095.68	2.70B	-2.61%
2024/3/4	16,595.97	16,629.55	16,645.96	16,473.65	2.52B	0.04%
2024/3/1	16,589.44	16,390.89	16,651.67	16,321.12	2.88B	0.47%
2024/2/29	16,511.44	16,429.57	16,695.36	16,429.57	3.38B	-0.15%
2024/2/28	16,536.85	16,833.61	16,844.33	16,517.84	2.59B	-1.51%
2024/2/27	16,790.80	16,645.63	16,828.67	16,453.50	2.42B	0.94%
2024/2/26	16,634.74	16,684.96	16,777.41	16,590.71	2.25B	-0.54%
2024/2/23	16,725.86	16,654.68	16,895.82	16,654.68	2.90B	-0.10%
2024/2/22	16,742.95	16,489.84	16,742.95	16,424.79	2.74B	1.45%
2024/2/21	16,503.10	16,182.93	16,756.01	16,138.81	3.84B	1.57%
2024/2/20	16,247.51	16,222.09	16,274.56	16,055.08	2.21B	0.57%
2024/2/19	16,155.61	16,334.47	16,334.47	16,137.98	2.19B	-1.13%
2024/2/16	16,339.96	16,007.54	16,394.16	15,937.28	1.74B	2.48%
2024/2/15	15,944.63	15,824.21	16,029.02	15,751.36	1.06B	0.41%
2024/2/14	15,879.38	15,579.41	15,911.05	15,456.32	1.40B	0.84%
2024/2/9	15,746.58	15,709.30	15,754.01	15,531.03	745.47M	-0.83%
2024/2/8	15,878.07	15,988.62	16,093.52	15,821.86	1.94B	-1.27%
2024/2/7	16,081.89	16,282.39	16,408.15	16,035.43	2.81B	-0.34%
2024/2/6	16,136.87	15,541.23	16,154.05	15,541.23	3.31B	4.04%
2024/2/5	15,510.01	15,336.86	15,669.77	15,336.86	2.31B	-0.15%
2024/2/2	15,533.56	15,756.12	15,912.61	15,435.85	2.48B	-0.21%
2024/2/1	15,566.21	15,522.86	15,805.06	15,434.82	2.45B	0.52%
2024/1/31	15,485.07	15,652.05	15,744.04	15,411.66	2.59B	-1.39%
2024/1/30	15,703.45	15,896.66	15,896.66	15,654.97	2.57B	-2.32%
2024/1/29	16,077.24	16,046.25	16,258.45	16,012.59	2.92B	0.78%
2024/1/26	15,952.23	16,158.72	16,240.96	15,888.04	3.31B	-1.60%
2024/1/25	16,211.96	15,989.94	16,254.93	15,828.93	4.10B	1.96%
2024/1/24	15,899.87	15,602.45	15,975.11	15,412.10	3.60B	3.56%
2024/1/23	15,353.98	15,038.33	15,516.80	14,994.37	2.80B	2.63%
2024/1/22	14,961.18	15,349.05	15,362.91	14,794.16	2.81B	-2.27%
2024/1/19	15,308.69	15,404.69	15,540.75	15,207.99	2.24B	-0.54%
2024/1/18	15,391.79	15,301.19	15,463.69	15,183.96	2.82B	0.75%
2024/1/17	15,276.90	15,764.38	15,764.38	15,194.94	3.95B	-3.71%
2024/1/16	15,865.92	16,030.25	16,197.04	15,834.41	2.14B	-2.16%
2024/1/15	16,216.33	16,258.28	16,334.71	16,104.50	1.37B	-0.17%
2024/1/12	16,244.58	16,216.97	16,393.74	16,185.91	1.53B	-0.35%
2024/1/11	16,302.04	16,154.17	16,459.92	16,106.83	1.97B	1.27%
2024/1/10	16,097.28	16,143.97	16,247.30	16,036.42	1.79B	-0.57%
2024/1/9	16,190.02	16,256.10	16,414.79	16,190.02	1.94B	-0.21%
2024/1/8	16,224.45	16,581.86	16,592.06	16,144.56	2.23B	-1.88%
2024/1/5	16,535.33	16,573.12	16,745.73	16,455.57	1.94B	-0.66%
2024/1/4	16,645.98	16,673.40	16,673.40	16,516.33	1.79B	0.00%
2024/1/3	16,646.41	16,624.92	16,657.51	16,564.80	1.58B	-0.85%
2024/1/2	16,788.55	17,135.12	17,135.12	16,725.28	1.72B	-1.52%
2023/12/29	17,047.39	17,066.52	17,095.12	16,950.90	1.57B	0.02%
2023/12/28	17,043.53	16,678.23	17,086.10	16,644.43	2.30B	2.52%
2023/12/27	16,624.84	16,561.78	16,673.57	16,439.26	2.23B	1.74%
2023/12/22	16,340.41	16,743.06	16,857.84	16,271.50	2.20B	-1.69%
2023/12/21	16,621.13	16,455.14	16,649.57	16,444.73	1.40B	0.04%
2023/12/20	16,613.81	16,647.95	16,741.05	16,549.49	1.65B	0.66%
2023/12/19	16,505.00	16,551.44	16,579.55	16,408.02	1.52B	-0.75%
2023/12/18	16,629.23	16,669.82	16,713.41	16,572.88	1.57B	-0.97%
2023/12/15	16,792.19	16,610.70	16,964.33	16,610.70	3.90B	2.38%
2023/12/14	16,402.19	16,419.74	16,577.75	16,319.22	2.34B	1.07%
2023/12/13	16,228.75	16,311.71	16,326.95	16,145.25	1.86B	-0.89%
2023/12/12	16,374.50	16,236.06	16,420.97	16,157.68	1.98B	1.07%
2023/12/11	16,201.49	16,149.06	16,276.88	15,972.31	2.53B	-0.81%
2023/12/8	16,334.37	16,373.44	16,464.14	16,249.15	1.88B	-0.07%
2023/12/7	16,345.89	16,376.44	16,376.44	16,157.98	1.95B	-0.71%
2023/12/6	16,463.26	16,311.96	16,600.36	16,234.84	1.99B	0.83%
2023/12/5	16,327.86	16,606.54	16,606.54	16,228.52	2.68B	-1.91%
2023/12/4	16,646.05	16,919.08	16,941.91	16,617.03	2.48B	-1.09%
2023/12/1	16,830.30	17,019.17	17,038.98	16,830.30	2.43B	-1.25%
2023/11/30	17,042.88	16,985.18	17,068.26	16,863.05	3.01B	0.29%
2023/11/29	16,993.44	17,359.08	17,359.08	16,881.98	2.81B	-2.08%
2023/11/28	17,354.14	17,541.48	17,541.48	17,303.82	1.79B	-0.98%
2023/11/27	17,525.06	17,677.52	17,677.52	17,358.24	1.50B	-0.20%
2023/11/24	17,559.42	17,771.75	17,771.75	17,545.61	1.30B	-1.96%
2023/11/23	17,910.84	17,680.05	17,927.36	17,577.31	1.67B	0.99%
2023/11/22	17,734.60	17,736.40	17,796.86	17,650.49	1.24B	0.00%
2023/11/21	17,733.89	17,932.54	18,057.62	17,689.01	2.09B	-0.25%
2023/11/20	17,778.07	17,625.84	17,788.90	17,532.73	1.96B	1.86%
2023/11/17	17,454.19	17,584.32	17,631.04	17,413.46	1.95B	-2.12%
2023/11/16	17,832.82	18,174.69	18,174.69	17,722.86	1.88B	-1.36%
2023/11/15	18,079.00	17,836.65	18,102.28	17,766.22	2.91B	3.92%
2023/11/14	17,396.86	17,495.10	17,565.22	17,358.89	1.45B	-0.17%
2023/11/13	17,426.21	17,263.00	17,456.08	17,126.61	1.44B	1.30%
2023/11/10	17,203.26	17,350.87	17,350.87	17,177.53	1.67B	-1.76%
2023/11/9	17,511.29	17,553.26	17,617.27	17,457.00	1.64B	-0.33%
2023/11/8	17,568.46	17,650.51	17,753.59	17,537.20	2.14B	-0.58%
2023/11/7	17,670.16	17,850.59	17,890.63	17,658.91	1.97B	-1.65%
2023/11/6	17,966.59	17,913.54	18,037.94	17,899.35	2.76B	1.71%
2023/11/3	17,664.12	17,405.91	17,729.43	17,352.60	2.00B	2.52%
2023/11/2	17,230.59	17,282.39	17,459.43	17,176.01	1.80B	0.75%
2023/11/1	17,101.78	17,139.40	17,188.85	16,979.26	1.53B	-0.06%
2023/10/31	17,112.48	17,337.70	17,337.70	17,042.10	2.11B	-1.69%
2023/10/30	17,406.36	17,225.65	17,406.36	17,225.65	2.67B	0.04%
2023/10/27	17,398.73	17,160.23	17,497.72	17,078.24	2.45B	2.08%
2023/10/26	17,044.61	17,085.12	17,174.08	16,917.22	1.97B	-0.24%
2023/10/25	17,085.33	17,465.43	17,465.82	17,001.43	2.50B	0.55%
2023/10/24	16,991.53	17,053.15	17,139.53	16,879.66	2.12B	-1.05%
2023/10/20	17,172.13	17,127.26	17,309.74	17,118.07	1.99B	-0.72%
2023/10/19	17,295.89	17,540.46	17,540.46	17,292.36	2.27B	-2.46%
2023/10/18	17,732.52	17,728.25	17,831.18	17,625.89	1.94B	-0.23%
2023/10/17	17,773.34	17,806.23	17,815.71	17,671.99	1.73B	0.75%
2023/10/16	17,640.36	17,803.31	17,858.18	17,601.50	1.90B	-0.97%
2023/10/13	17,813.45	17,946.77	18,013.67	17,776.95	2.14B	-2.33%
2023/10/12	18,238.21	18,258.26	18,290.91	18,175.35	3.86B	1.93%
2023/10/11	17,893.10	17,956.83	18,022.45	17,889.71	2.03B	1.29%
2023/10/10	17,664.73	17,726.63	17,916.62	17,638.01	1.60B	0.84%
2023/10/9	17,517.40	17,500.37	17,633.19	17,447.76	1.22B	0.18%
2023/10/6	17,485.98	17,370.03	17,603.80	17,370.03	1.14B	1.58%
2023/10/5	17,213.87	17,249.97	17,336.43	17,197.61	1.09B	0.10%
2023/10/4	17,195.84	17,266.82	17,266.82	17,094.00	1.29B	-0.78%
2023/10/3	17,331.22	17,546.39	17,546.39	17,212.87	2.10B	-2.69%
2023/9/29	17,809.66	17,484.95	17,935.15	17,482.39	1.84B	2.51%
2023/9/28	17,373.03	17,587.08	17,627.73	17,352.83	2.00B	-1.36%
2023/9/27	17,611.87	17,472.11	17,655.31	17,472.11	1.57B	0.83%
2023/9/26	17,466.90	17,661.85	17,718.18	17,379.44	1.91B	-1.48%
2023/9/25	17,729.29	18,046.89	18,046.89	17,722.49	1.55B	-1.82%
2023/9/22	18,057.45	17,578.26	18,078.69	17,573.81	1.92B	2.28%
2023/9/21	17,655.41	17,795.80	17,823.82	17,623.87	2.05B	-1.29%
2023/9/20	17,885.60	17,939.25	17,995.38	17,833.20	1.66B	-0.62%
2023/9/19	17,997.17	17,942.07	18,004.74	17,832.30	1.78B	0.37%
2023/9/18	17,930.55	18,069.04	18,114.82	17,894.81	1.69B	-1.39%
2023/9/15	18,182.89	18,154.01	18,372.65	18,030.79	2.78B	0.75%
2023/9/14	18,047.92	18,101.96	18,173.54	17,928.63	2.01B	0.21%
2023/9/13	18,009.22	18,131.10	18,200.52	17,954.97	1.87B	-0.09%
2023/9/12	18,025.89	18,015.56	18,145.58	17,892.01	1.89B	-0.39%
2023/9/11	18,096.45	17,941.65	18,164.61	17,842.37	2.52B	-0.58%
2023/9/7	18,202.07	18,437.48	18,437.48	18,173.44	2.12B	-1.34%
2023/9/6	18,449.98	18,405.09	18,492.59	18,256.10	2.35B	-0.04%
2023/9/5	18,456.91	18,717.42	18,725.50	18,431.72	2.32B	-2.06%
2023/9/4	18,844.16	18,592.53	18,899.49	18,575.45	4.04B	2.51%
2023/8/31	18,382.06	18,580.47	18,667.18	18,312.76	4.07B	-0.55%
2023/8/30	18,482.86	18,659.96	18,742.14	18,427.22	3.29B	-0.01%
2023/8/29	18,484.03	18,261.69	18,583.80	18,239.92	3.07B	1.95%
2023/8/28	18,130.74	18,519.08	18,564.43	18,113.23	2.99B	0.97%
2023/8/25	17,956.38	18,037.60	18,137.65	17,956.38	2.47B	-1.40%
2023/8/24	18,212.17	17,992.73	18,272.95	17,945.01	2.76B	2.05%
2023/8/23	17,845.92	17,762.76	18,000.53	17,730.79	2.50B	0.31%
2023/8/22	17,791.01	17,641.86	17,965.26	17,573.70	2.90B	0.95%
2023/8/21	17,623.29	17,798.47	17,867.66	17,587.38	3.14B	-1.82%
2023/8/18	17,950.85	18,208.98	18,336.41	17,936.43	3.05B	-2.05%
2023/8/17	18,326.63	18,023.11	18,399.20	17,900.77	3.16B	-0.01%
2023/8/16	18,329.30	18,356.65	18,440.96	18,261.85	2.82B	-1.36%
2023/8/15	18,581.11	18,599.20	18,745.82	18,513.78	2.67B	-1.03%
2023/8/14	18,773.55	18,697.33	18,792.72	18,554.51	3.89B	-1.58%
2023/8/11	19,075.19	19,319.91	19,346.29	19,049.92	3.36B	-0.90%
2023/8/10	19,248.26	19,125.00	19,315.17	19,030.39	2.60B	0.01%
2023/8/9	19,246.03	19,059.58	19,270.48	19,056.10	2.26B	0.32%
2023/8/8	19,184.17	19,308.55	19,370.80	19,112.61	3.49B	-1.81%
2023/8/7	19,537.92	19,474.66	19,581.82	19,352.35	2.28B	-0.01%
2023/8/4	19,539.46	19,671.13	19,857.39	19,461.61	2.77B	0.61%
2023/8/3	19,420.87	19,404.14	19,650.16	19,369.06	2.49B	-0.49%
2023/8/2	19,517.38	19,902.77	19,981.00	19,475.15	2.96B	-2.47%
2023/8/1	20,011.12	20,211.20	20,331.28	19,891.81	3.01B	-0.34%
2023/7/31	20,078.94	20,237.53	20,361.03	20,019.79	4.33B	0.82%
2023/7/28	19,916.56	19,418.48	19,940.59	19,381.90	3.09B	1.41%
2023/7/27	19,639.11	19,502.09	19,685.79	19,482.47	3.03B	1.41%
2023/7/26	19,365.14	19,340.77	19,404.50	19,245.66	2.14B	-0.36%
2023/7/25	19,434.40	19,172.28	19,465.27	19,111.82	3.67B	4.10%
2023/7/24	18,668.15	18,867.61	18,946.56	18,562.12	2.21B	-2.13%
2023/7/21	19,075.26	18,918.70	19,169.75	18,886.43	1.64B	0.78%
2023/7/20	18,928.02	19,003.28	19,215.74	18,888.76	1.81B	-0.13%
2023/7/19	18,952.31	18,826.59	19,004.42	18,711.03	1.98B	-0.33%
2023/7/18	19,015.72	19,324.34	19,324.34	18,979.92	2.59B	-2.05%
2023/7/17	19,413.78	19,413.78	19,413.78	19,413.78		0.00%
2023/7/14	19,413.78	19,534.82	19,534.82	19,364.60	2.46B	0.33%
2023/7/13	19,350.62	19,181.31	19,368.92	19,163.21	2.73B	2.60%
2023/7/12	18,860.95	18,797.01	18,932.18	18,739.60	1.82B	1.08%
2023/7/11	18,659.83	18,671.42	18,806.55	18,573.67	2.11B	0.97%
2023/7/10	18,479.72	18,747.50	18,781.21	18,417.63	1.95B	0.62%
2023/7/7	18,365.70	18,435.46	18,537.75	18,279.73	2.46B	-0.90%
2023/7/6	18,533.05	18,840.41	18,973.01	18,483.08	3.28B	-3.02%
2023/7/5	19,110.38	19,355.06	19,378.90	19,095.60	2.43B	-1.57%
2023/7/4	19,415.68	19,289.06	19,449.11	19,253.22	1.99B	0.57%
2023/7/3	19,306.59	19,002.55	19,371.71	19,002.55	2.21B	2.06%
2023/6/30	18,916.43	18,881.43	19,070.11	18,838.62	1.87B	-0.09%
2023/6/29	18,934.36	19,180.28	19,180.28	18,837.32	1.69B	-1.24%
2023/6/28	19,172.05	19,099.39	19,222.13	19,019.26	1.68B	0.12%
2023/6/27	19,148.13	18,851.66	19,226.32	18,842.42	2.06B	1.88%
2023/6/26	18,794.13	18,845.90	19,001.62	18,767.15	2.07B	-0.51%
2023/6/23	18,889.97	19,135.02	19,138.42	18,800.34	1.69B	-1.71%
2023/6/21	19,218.35	19,305.24	19,377.69	19,174.16	2.00B	-1.98%
2023/6/20	19,607.08	19,863.86	19,863.86	19,504.63	2.12B	-1.54%
2023/6/19	19,912.89	19,983.40	20,000.22	19,718.43	1.91B	-0.64%
2023/6/16	20,040.37	19,915.44	20,155.92	19,876.42	3.58B	1.07%
2023/6/15	19,828.92	19,626.80	19,832.20	19,510.76	2.66B	2.17%
2023/6/14	19,408.42	19,547.58	19,641.16	19,352.34	2.48B	-0.58%
2023/6/13	19,521.42	19,355.65	19,572.42	19,273.42	2.47B	0.60%
2023/6/12	19,404.31	19,440.99	19,440.99	19,255.65	1.69B	0.07%
2023/6/9	19,389.95	19,333.43	19,463.61	19,231.13	2.00B	0.47%
2023/6/8	19,299.18	19,227.84	19,339.82	19,087.66	2.21B	0.25%
2023/6/7	19,252.00	19,327.15	19,410.48	19,196.09	2.16B	0.80%
2023/6/6	19,099.28	19,117.11	19,377.38	19,033.85	2.26B	-0.05%
2023/6/5	19,108.50	19,014.96	19,123.80	18,896.13	2.10B	0.84%
2023/6/2	18,949.94	18,566.81	19,024.91	18,548.30	3.73B	4.02%
2023/6/1	18,216.91	18,190.27	18,465.64	18,190.27	2.62B	-0.10%
2023/5/31	18,234.27	18,415.00	18,415.00	18,044.86	4.37B	-1.94%
2023/5/30	18,595.78	18,574.19	18,666.71	18,369.93	2.24B	0.24%
2023/5/29	18,551.11	18,827.08	18,879.09	18,517.86	2.20B	-1.04%
2023/5/25	18,746.92	18,930.23	18,930.23	18,620.84	2.79B	-1.93%
2023/5/24	19,115.93	19,279.39	19,304.20	19,046.80	2.48B	-1.62%
2023/5/23	19,431.25	19,713.46	19,769.14	19,363.50	1.89B	-1.25%
2023/5/22	19,678.17	19,479.06	19,806.44	19,410.07	1.68B	1.17%
2023/5/19	19,450.57	19,535.49	19,610.72	19,352.81	1.95B	-1.40%
2023/5/18	19,727.25	19,702.73	19,894.23	19,630.76	2.10B	0.85%
2023/5/17	19,560.57	19,956.13	19,987.93	19,538.09	2.26B	-2.09%
2023/5/16	19,978.25	20,183.28	20,183.28	19,891.49	1.72B	0.04%
2023/5/15	19,971.13	19,525.06	20,063.35	19,498.04	2.58B	1.75%
2023/5/12	19,627.24	19,850.84	19,853.37	19,596.49	2.28B	-0.59%
2023/5/11	19,743.79	19,842.98	19,854.49	19,567.62	2.21B	-0.09%
2023/5/10	19,762.20	19,860.50	19,880.03	19,696.59	2.78B	-0.53%
2023/5/9	19,867.58	20,252.13	20,297.83	19,817.78	4.04B	-2.12%
2023/5/8	20,297.03	20,128.18	20,321.74	20,081.70	4.29B	1.24%
2023/5/5	20,049.31	20,061.00	20,208.75	19,968.41	3.32B	0.50%
2023/5/4	19,948.73	19,695.73	19,979.77	19,695.73	3.21B	1.27%
2023/5/3	19,699.16	19,686.15	19,721.96	19,538.72	1.46B	-1.18%
2023/5/2	19,933.81	20,122.90	20,286.46	19,761.13	1.46B	0.20%
2023/4/28	19,894.57	19,936.02	20,167.88	19,879.07	2.57B	0.27%
2023/4/27	19,840.28	19,736.35	19,880.29	19,662.60	2.15B	0.42%
2023/4/26	19,757.27	19,520.97	19,903.73	19,520.97	1.94B	0.71%
2023/4/25	19,617.88	19,903.53	19,910.28	19,527.63	2.20B	-1.71%
2023/4/24	19,959.94	20,049.87	20,146.37	19,734.68	2.25B	-0.58%
2023/4/21	20,075.73	20,330.15	20,378.90	19,974.91	2.49B	-1.57%
2023/4/20	20,396.97	20,354.83	20,472.50	20,308.33	2.05B	0.14%
2023/4/19	20,367.76	20,633.00	20,633.00	20,336.71	2.18B	-1.37%
2023/4/18	20,650.51	20,643.41	20,742.39	20,559.08	2.35B	-0.63%
2023/4/17	20,782.45	20,374.51	20,864.74	20,299.15	3.41B	1.68%
2023/4/14	20,438.81	20,422.72	20,482.68	20,297.16	2.09B	0.46%
2023/4/13	20,344.48	19,977.96	20,344.48	19,885.53	2.33B	0.17%
2023/4/12	20,309.86	20,481.53	20,494.81	20,236.92	2.35B	-0.86%
2023/4/11	20,485.24	20,566.59	20,750.73	20,293.37	3.06B	0.76%
2023/4/6	20,331.20	20,146.22	20,343.86	20,099.48	2.14B	0.28%
2023/4/4	20,274.59	20,364.36	20,364.36	20,126.90	2.42B	-0.66%
2023/4/3	20,409.18	20,379.50	20,475.43	20,226.95	2.65B	0.04%
2023/3/31	20,400.11	20,583.88	20,721.97	20,357.41	3.04B	0.45%
2023/3/30	20,309.13	20,216.79	20,320.02	20,017.17	2.98B	0.58%
2023/3/29	20,192.40	20,348.64	20,437.69	20,107.73	2.60B	2.06%
2023/3/28	19,784.65	19,688.31	19,875.11	19,559.47	1.94B	1.11%
2023/3/27	19,567.69	19,851.79	19,938.77	19,509.49	2.50B	-1.75%
2023/3/24	19,915.68	19,919.65	20,118.29	19,834.45	2.31B	-0.67%
2023/3/23	20,049.64	19,619.74	20,051.26	19,523.50	2.53B	2.34%
2023/3/22	19,591.43	19,428.36	19,775.69	19,428.36	2.36B	1.73%
2023/3/21	19,258.76	19,118.87	19,295.64	19,018.10	1.93B	1.36%
2023/3/20	19,000.71	19,352.90	19,382.97	18,829.11	2.84B	-2.65%
2023/3/17	19,518.59	19,439.84	19,597.18	19,303.29	4.33B	1.64%
2023/3/16	19,203.91	19,197.97	19,388.77	19,109.07	3.05B	-1.72%
2023/3/15	19,539.87	19,523.49	19,745.44	19,431.09	2.63B	1.52%
2023/3/14	19,247.96	19,524.51	19,639.52	19,122.82	3.03B	-2.27%
2023/3/13	19,695.97	19,411.88	19,791.64	19,390.38	3.13B	1.95%
2023/3/10	19,319.92	19,580.78	19,637.72	19,281.97	3.59B	-3.04%
2023/3/9	19,925.74	20,082.42	20,157.24	19,907.58	2.19B	-0.63%
2023/3/8	20,051.25	20,256.89	20,269.93	19,969.47	2.64B	-2.35%
2023/3/7	20,534.48	20,606.83	21,005.66	20,358.78	3.63B	-0.33%
2023/3/6	20,603.19	20,437.87	20,702.75	20,410.00	2.49B	0.17%
2023/3/3	20,567.54	20,703.14	20,727.25	20,498.16	2.23B	0.68%
2023/3/2	20,429.46	20,390.02	20,548.57	20,321.25	1.99B	-0.92%
2023/3/1	20,619.71	19,849.97	20,674.07	19,849.97	2.89B	4.21%
2023/2/28	19,785.94	20,020.17	20,185.05	19,783.07	2.75B	-0.79%
2023/2/27	19,943.51	19,821.03	20,086.53	19,804.56	1.90B	-0.33%
2023/2/24	20,010.04	20,223.67	20,233.64	20,006.78	2.06B	-1.68%
2023/2/23	20,351.35	20,339.15	20,601.22	20,323.24	1.73B	-0.35%
2023/2/22	20,423.84	20,512.49	20,620.98	20,344.86	1.77B	-0.51%
2023/2/21	20,529.49	20,859.50	20,941.30	20,503.05	2.00B	-1.71%
2023/2/20	20,886.96	20,681.47	20,973.67	20,606.85	1.92B	0.81%
2023/2/17	20,719.81	20,958.63	21,056.68	20,703.74	1.61B	-1.28%
2023/2/16	20,987.67	20,947.07	21,306.54	20,887.70	2.18B	0.84%
2023/2/15	20,812.17	21,116.84	21,117.58	20,726.83	2.14B	-1.43%
2023/2/14	21,113.76	21,235.92	21,237.88	21,074.94	1.41B	-0.24%
2023/2/13	21,164.42	20,910.08	21,230.15	20,799.91	1.77B	-0.12%
2023/2/10	21,190.42	21,559.44	21,579.99	21,157.52	1.78B	-2.01%
2023/2/9	21,624.36	21,154.25	21,637.55	21,151.27	1.93B	1.60%
2023/2/8	21,283.52	21,283.90	21,443.48	21,178.87	1.89B	-0.07%
2023/2/7	21,298.70	21,288.39	21,512.21	21,259.21	1.78B	0.36%
2023/2/6	21,222.16	21,349.17	21,349.17	21,085.72	2.31B	-2.02%
2023/2/3	21,660.47	21,811.08	21,820.78	21,459.65	2.41B	-1.36%
2023/2/2	21,958.36	22,276.23	22,311.96	21,930.53	2.40B	-0.52%
2023/2/1	22,072.18	21,920.80	22,072.18	21,703.60	2.55B	1.05%
2023/1/31	21,842.33	22,190.27	22,284.32	21,631.55	3.30B	-1.03%
2023/1/30	22,069.73	22,579.88	22,623.81	21,992.51	3.80B	-2.73%
2023/1/27	22,688.90	22,614.92	22,700.85	22,483.78	2.01B	0.54%
2023/1/26	22,566.78	22,386.37	22,566.78	22,329.07	2.46B	2.37%
2023/1/20	22,044.65	21,812.46	22,051.77	21,754.35	1.96B	1.82%
2023/1/19	21,650.98	21,452.26	21,754.08	21,383.03	1.66B	-0.12%
2023/1/18	21,678.00	21,514.80	21,691.67	21,422.19	2.49B	0.47%
2023/1/17	21,577.64	21,678.05	21,797.62	21,417.25	2.31B	-0.78%
2023/1/16	21,746.72	21,818.65	21,947.55	21,572.51	2.56B	0.04%
2023/1/13	21,738.66	21,605.07	21,770.08	21,474.98	2.46B	1.04%
2023/1/12	21,514.10	21,599.82	21,698.94	21,223.84	2.83B	0.36%
2023/1/11	21,436.05	21,463.82	21,686.30	21,327.41	2.97B	0.49%
2023/1/10	21,331.46	21,370.42	21,395.42	21,187.73	2.54B	-0.27%
2023/1/9	21,388.34	21,295.94	21,470.69	21,216.92	2.70B	1.89%
2023/1/6	20,991.64	21,220.89	21,282.71	20,862.77	2.75B	-0.29%
2023/1/5	21,052.17	21,295.87	21,396.09	20,962.40	2.88B	1.25%
2023/1/4	20,793.11	20,319.98	20,793.11	20,233.39	3.02B	3.22%
2023/1/3	20,145.29	19,570.43	20,212.55	19,303.73	2.29B	1.84%
2022/12/30	19,781.41	20,030.85	20,073.92	19,781.41	1.75B	0.20%
2022/12/29	19,741.14	19,648.40	19,764.52	19,539.84	1.99B	-0.79%
2022/12/28	19,898.91	19,787.94	20,099.77	19,787.94	2.82B	1.56%
2022/12/23	19,593.06	19,382.23	19,686.77	19,380.47	1.36B	-0.44%
2022/12/22	19,679.22	19,537.45	19,735.00	19,475.68	1.94B	2.71%
2022/12/21	19,160.49	19,190.91	19,255.74	19,063.30	1.35B	0.34%
2022/12/20	19,094.80	19,156.94	19,283.14	18,885.20	1.94B	-1.33%
2022/12/19	19,352.81	19,472.21	19,786.29	19,255.95	2.24B	-0.50%
2022/12/16	19,450.67	19,343.70	19,621.13	19,130.53	2.88B	0.42%
2022/12/15	19,368.59	19,612.67	19,675.68	19,233.86	2.24B	-1.55%
2022/12/14	19,673.45	19,775.33	19,859.75	19,528.71	2.76B	0.39%
2022/12/13	19,596.20	19,458.02	19,707.75	19,382.30	2.58B	0.68%
2022/12/12	19,463.63	19,594.52	19,718.08	19,366.22	3.12B	-2.20%
2022/12/9	19,900.87	19,484.23	19,926.48	19,404.50	4.02B	2.32%
2022/12/8	19,450.23	18,965.05	19,521.60	18,965.05	2.86B	3.38%
2022/12/7	18,814.82	19,380.80	19,737.31	18,799.81	5.31B	-3.22%
2022/12/6	19,441.18	19,211.70	19,569.67	19,202.87	3.55B	-0.40%
2022/12/5	19,518.29	19,221.68	19,539.60	19,035.14	4.89B	4.51%
2022/12/2	18,675.35	18,785.28	18,841.22	18,530.82	3.76B	-0.33%
2022/12/1	18,736.44	19,058.90	19,237.45	18,679.35	4.26B	0.75%
2022/11/30	18,597.23	18,141.56	18,645.35	18,052.32	5.36B	2.16%
2022/11/29	18,204.68	17,558.60	18,204.68	17,536.45	4.27B	5.24%
2022/11/28	17,297.94	17,000.23	17,364.21	16,833.68	2.80B	-1.57%
2022/11/25	17,573.58	17,673.20	17,673.20	17,412.04	3.18B	-0.49%
2022/11/24	17,660.90	17,684.53	17,759.24	17,517.12	2.91B	0.78%
2022/11/23	17,523.81	17,460.90	17,640.84	17,375.96	2.42B	0.57%
2022/11/22	17,424.41	17,625.19	17,751.93	17,287.60	3.02B	-1.31%
2022/11/21	17,655.91	17,654.15	17,746.34	17,389.45	2.23B	-1.87%
2022/11/18	17,992.54	18,316.36	18,378.06	17,910.19	2.79B	-0.29%
2022/11/17	18,045.66	18,071.60	18,220.81	17,711.84	2.93B	-1.15%
2022/11/16	18,256.48	18,169.21	18,414.09	18,031.87	3.92B	-0.47%
2022/11/15	18,343.12	17,665.80	18,356.78	17,552.30	4.90B	4.11%
2022/11/14	17,619.71	17,999.26	18,011.64	17,518.88	5.55B	1.70%
2022/11/11	17,325.66	17,120.05	17,368.04	16,829.00	5.11B	7.74%
2022/11/10	16,081.04	16,138.22	16,138.22	15,945.20	2.20B	-1.70%
2022/11/9	16,358.52	16,552.80	16,730.20	16,213.03	3.27B	-1.20%
2022/11/8	16,557.31	16,640.60	16,719.01	16,429.81	2.07B	-0.23%
2022/11/7	16,595.91	16,031.79	16,821.89	15,980.85	3.23B	2.69%
2022/11/4	16,161.14	15,442.76	16,513.16	15,442.76	3.95B	5.36%
2022/11/3	15,339.49	15,477.74	15,623.18	15,301.67	2.54B	-3.08%
2022/11/2	15,827.17	15,389.55	15,867.24	15,276.76	2.77B	2.41%
2022/11/1	15,455.27	14,859.92	15,632.85	14,859.92	3.79B	5.23%
2022/10/31	14,687.02	14,830.69	15,113.15	14,597.31	4.18B	-1.18%
2022/10/28	14,863.06	15,424.94	15,441.99	14,770.09	3.05B	-3.66%
2022/10/27	15,427.94	15,721.27	15,833.28	15,410.97	2.53B	0.72%
2022/10/26	15,317.67	15,096.32	15,584.06	15,041.40	2.72B	1.00%
2022/10/25	15,165.59	15,242.10	15,435.37	14,947.39	3.28B	-0.10%
2022/10/24	15,180.69	15,894.75	15,993.88	15,082.84	3.60B	-6.36%
2022/10/21	16,211.12	16,331.11	16,359.04	16,137.18	2.05B	-0.42%
2022/10/20	16,280.22	16,230.79	16,452.97	16,010.72	2.30B	-1.40%
2022/10/19	16,511.28	16,805.91	16,923.12	16,508.37	1.71B	-2.38%
2022/10/18	16,914.58	16,860.20	16,914.58	16,558.41	1.97B	1.82%
2022/10/17	16,612.90	16,479.74	16,754.52	16,308.95	2.06B	0.15%
2022/10/14	16,587.69	16,671.68	17,028.68	16,535.37	2.32B	1.21%
2022/10/13	16,389.11	16,700.65	16,736.59	16,389.11	2.24B	-1.87%
2022/10/12	16,701.03	16,758.27	17,040.70	16,438.60	2.41B	-0.78%
2022/10/11	16,832.36	17,194.73	17,206.51	16,789.97	1.80B	-2.23%
2022/10/10	17,216.66	17,449.36	17,449.36	17,174.61	1.77B	-2.95%
2022/10/7	17,740.05	17,851.62	17,881.87	17,717.73	1.13B	-1.51%
2022/10/6	18,012.15	18,100.48	18,143.85	17,958.14	1.08B	-0.42%
2022/10/5	18,087.97	17,811.97	18,164.20	17,682.85	2.26B	5.90%
2022/10/3	17,079.51	17,050.25	17,252.11	16,906.96	1.36B	-0.83%
2022/9/30	17,222.83	17,165.93	17,344.81	17,016.28	2.11B	0.33%
2022/9/29	17,165.87	17,570.17	17,629.67	17,046.83	2.53B	-0.49%
2022/9/28	17,250.88	17,703.39	17,703.39	17,184.54	2.95B	-3.41%
2022/9/27	17,860.31	17,838.65	17,904.21	17,648.42	1.90B	0.03%
2022/9/26	17,855.14	17,781.87	18,077.64	17,727.40	2.56B	-0.44%
2022/9/23	17,933.27	18,055.59	18,165.95	17,926.29	1.78B	-1.18%
2022/9/22	18,147.95	18,080.93	18,195.09	17,965.33	1.73B	-1.61%
2022/9/21	18,444.62	18,638.85	18,638.85	18,434.65	1.63B	-1.79%
2022/9/20	18,781.42	18,700.68	18,861.47	18,685.46	1.48B	1.16%
2022/9/19	18,565.97	18,695.35	18,697.09	18,494.54	1.75B	-1.04%
2022/9/16	18,761.69	18,732.44	18,905.28	18,678.22	2.79B	-0.89%
2022/9/15	18,930.38	18,833.90	19,013.03	18,833.90	1.80B	0.44%
2022/9/14	18,847.10	18,933.30	18,989.22	18,797.79	1.73B	-2.48%
2022/9/13	19,326.86	19,404.64	19,492.06	19,296.25	1.79B	-0.18%
2022/9/9	19,362.25	18,893.65	19,417.56	18,893.65	1.99B	2.69%
2022/9/8	18,854.62	19,043.84	19,075.74	18,803.76	1.72B	-1.00%
2022/9/7	19,044.30	18,915.87	19,068.90	18,818.78	1.84B	-0.83%
2022/9/6	19,202.73	19,261.70	19,358.02	19,107.60	1.72B	-0.12%
2022/9/5	19,225.70	19,299.09	19,299.09	19,064.79	2.18B	-1.16%
2022/9/2	19,452.09	19,572.47	19,630.80	19,342.49	2.10B	-0.74%
2022/9/1	19,597.31	19,761.72	19,839.51	19,532.86	2.00B	-1.79%
2022/8/31	19,954.39	19,589.85	20,173.02	19,564.84	2.78B	0.03%
2022/8/30	19,949.03	20,062.73	20,062.73	19,645.57	1.66B	-0.37%
2022/8/29	20,023.22	19,960.29	20,073.94	19,889.67	1.60B	-0.73%
2022/8/26	20,170.04	20,138.69	20,185.15	20,050.97	1.87B	1.01%
2022/8/25	19,968.38	19,418.46	19,990.31	19,418.46	1.68B	3.63%
2022/8/24	19,268.74	19,542.24	19,542.24	19,189.54	2.00B	-1.20%
2022/8/23	19,503.25	19,644.23	19,701.55	19,377.09	1.85B	-0.78%
2022/8/22	19,656.98	19,572.42	19,825.93	19,564.19	1.60B	-0.59%
2022/8/19	19,773.03	19,656.80	19,898.18	19,656.80	1.40B	0.05%
2022/8/18	19,763.91	19,991.94	19,991.94	19,675.46	1.59B	-0.80%
2022/8/17	19,922.45	19,995.77	20,069.85	19,800.58	1.41B	0.46%
2022/8/16	19,830.52	20,107.14	20,173.40	19,662.61	1.95B	-1.05%
2022/8/15	20,040.86	20,038.48	20,260.66	19,984.04	1.39B	-0.67%
2022/8/12	20,175.62	20,158.29	20,208.02	20,011.38	1.57B	0.46%
2022/8/11	20,082.43	19,840.57	20,082.43	19,789.96	1.60B	2.40%
2022/8/10	19,610.84	19,956.51	19,956.51	19,469.11	1.73B	-1.96%
2022/8/9	20,003.44	20,039.30	20,250.87	19,856.23	1.50B	-0.21%
2022/8/8	20,045.77	20,065.35	20,171.89	19,954.04	1.38B	-0.77%
2022/8/5	20,201.94	20,283.59	20,283.59	20,096.54	1.64B	0.14%
2022/8/4	20,174.04	20,011.25	20,216.58	19,995.46	1.92B	2.06%
2022/8/3	19,767.09	19,865.69	19,921.91	19,685.48	1.79B	0.40%
2022/8/2	19,689.21	19,943.16	19,943.16	19,515.54	2.29B	-2.36%
2022/8/1	20,165.84	20,026.60	20,251.43	19,883.92	1.97B	0.05%
2022/7/29	20,156.51	20,647.45	20,647.45	20,050.05	2.18B	-2.26%
2022/7/28	20,622.68	20,705.46	20,772.63	20,533.42	1.97B	-0.23%
2022/7/27	20,670.04	20,684.48	20,770.10	20,572.42	1.73B	-1.13%
2022/7/26	20,905.88	20,676.68	20,952.45	20,631.82	1.70B	1.67%
2022/7/25	20,562.94	20,516.34	20,595.09	20,353.68	1.38B	-0.22%
2022/7/22	20,609.14	20,717.47	20,788.46	20,513.80	1.33B	0.17%
2022/7/21	20,574.63	20,811.60	20,827.61	20,527.35	1.76B	-1.51%
2022/7/20	20,890.22	20,968.42	21,111.78	20,884.92	1.41B	1.11%
2022/7/19	20,661.06	20,719.20	20,758.71	20,549.44	1.29B	-0.89%
2022/7/18	20,846.18	20,479.58	20,866.33	20,294.14	2.05B	2.70%
2022/7/15	20,297.72	20,522.11	20,656.96	20,215.97	2.53B	-2.19%
2022/7/14	20,751.21	20,818.27	20,888.80	20,554.15	2.37B	-0.22%
2022/7/13	20,797.95	20,911.53	21,040.34	20,751.48	2.06B	-0.22%
2022/7/12	20,844.74	20,905.07	21,084.09	20,779.59	1.75B	-1.32%
2022/7/11	21,124.20	21,470.77	21,470.77	21,001.63	1.69B	-2.77%
2022/7/8	21,725.78	21,961.75	21,961.75	21,614.65	1.57B	0.38%
2022/7/7	21,643.58	21,352.70	21,643.58	21,200.93	1.74B	0.26%
2022/7/6	21,586.66	21,777.64	21,833.40	21,286.66	2.89B	-1.22%
2022/7/5	21,853.07	22,053.16	22,198.51	21,799.19	2.14B	0.10%
2022/7/4	21,830.35	21,690.68	21,886.35	21,458.63	2.20B	-0.13%
2022/6/30	21,859.79	21,917.45	22,111.91	21,719.17	2.82B	-0.62%
2022/6/29	21,996.89	22,125.61	22,289.07	21,844.05	2.83B	-1.88%
2022/6/28	22,418.97	22,144.63	22,449.31	21,952.44	2.87B	0.85%
2022/6/27	22,229.52	21,976.80	22,414.43	21,976.80	2.99B	2.35%
2022/6/24	21,719.06	21,450.68	21,762.67	21,408.66	2.41B	2.09%
2022/6/23	21,273.87	21,157.58	21,443.59	21,010.89	2.01B	1.26%
2022/6/22	21,008.34	21,469.74	21,519.58	21,008.34	2.47B	-2.56%
2022/6/21	21,559.59	21,264.98	21,564.87	21,175.95	2.13B	1.87%
2022/6/20	21,163.91	20,948.80	21,175.98	20,839.02	2.09B	0.42%
2022/6/17	21,075.00	20,716.74	21,145.94	20,697.17	3.10B	1.10%
2022/6/16	20,845.43	21,515.64	21,545.84	20,697.41	2.34B	-2.17%
2022/6/15	21,308.21	21,111.32	21,431.07	21,111.32	2.30B	1.14%
2022/6/14	21,067.99	20,783.54	21,175.01	20,717.64	1.97B	0.00%
2022/6/13	21,067.58	21,162.53	21,320.15	20,993.76	2.61B	-3.39%
2022/6/10	21,806.18	21,522.50	21,935.01	21,487.91	2.69B	-0.29%
2022/6/9	21,869.05	22,121.53	22,142.82	21,737.94	2.54B	-0.66%
2022/6/8	22,014.59	21,788.89	22,064.12	21,734.49	2.94B	2.24%
2022/6/7	21,531.67	21,577.48	21,744.46	21,394.59	2.15B	-0.56%
2022/6/6	21,653.90	21,282.51	21,691.92	21,030.07	2.24B	2.71%
2022/6/2	21,082.13	21,057.04	21,115.78	20,884.16	1.82B	-1.00%
2022/6/1	21,294.94	21,407.79	21,411.95	21,154.04	2.07B	-0.56%
2022/5/31	21,415.20	21,106.41	21,415.20	21,029.72	3.92B	1.38%
2022/5/30	21,123.93	20,933.50	21,169.08	20,885.02	2.61B	2.06%
2022/5/27	20,697.36	20,646.06	20,779.75	20,494.15	2.57B	2.89%
2022/5/26	20,116.20	20,272.22	20,272.22	19,890.76	1.86B	-0.27%
2022/5/25	20,171.27	20,115.56	20,370.74	20,067.98	2.10B	0.29%
2022/5/24	20,112.10	20,420.14	20,509.62	19,989.62	1.83B	-1.75%
2022/5/23	20,470.06	20,608.65	20,642.76	20,303.55	1.70B	-1.19%
2022/5/20	20,717.24	20,470.95	20,794.13	20,408.68	2.17B	2.96%
2022/5/19	20,120.68	20,146.96	20,277.94	19,924.87	2.12B	-2.54%
2022/5/18	20,644.28	20,674.23	20,711.93	20,389.61	1.95B	0.20%
2022/5/17	20,602.52	20,193.60	20,626.42	20,169.24	2.21B	3.27%
2022/5/16	19,950.21	20,131.53	20,173.22	19,764.96	1.80B	0.26%
2022/5/13	19,898.77	19,615.99	19,925.44	19,608.26	2.08B	2.68%
2022/5/12	19,380.34	19,556.89	19,731.27	19,342.89	2.27B	-2.24%
2022/5/11	19,824.57	19,511.80	20,083.49	19,474.03	1.96B	0.97%
2022/5/10	19,633.69	19,300.68	19,758.63	19,178.89	2.79B	-1.84%
2022/5/6	20,001.96	20,287.06	20,320.28	19,973.47	2.11B	-3.81%
2022/5/5	20,793.40	21,163.15	21,284.85	20,776.97	1.83B	-0.36%
2022/5/4	20,869.52	21,025.70	21,047.13	20,772.80	1.14B	-1.10%
2022/5/3	21,101.89	20,927.62	21,291.80	20,648.53	1.74B	0.06%
2022/4/29	21,089.39	20,271.40	21,176.58	20,040.07	2.73B	4.01%
2022/4/28	20,276.17	20,118.79	20,286.83	19,956.67	2.26B	1.65%
2022/4/27	19,946.36	19,723.46	20,053.11	19,665.49	2.36B	0.06%
2022/4/26	19,934.71	19,989.04	20,258.64	19,858.36	2.57B	0.33%
2022/4/25	19,869.34	20,284.60	20,284.60	19,784.28	2.91B	-3.73%
2022/4/22	20,638.52	20,261.61	20,709.49	20,184.96	2.35B	-0.21%
2022/4/21	20,682.22	20,780.86	20,920.60	20,483.86	2.23B	-1.25%
2022/4/20	20,944.67	20,972.84	21,214.98	20,889.02	1.88B	-0.40%
2022/4/19	21,027.76	21,106.00	21,191.80	20,896.43	2.24B	-2.28%
2022/4/14	21,518.08	21,463.35	21,587.47	21,358.73	1.72B	0.67%
2022/4/13	21,374.37	21,192.62	21,531.48	21,141.06	1.70B	0.26%
2022/4/12	21,319.13	21,279.18	21,519.13	20,988.20	2.05B	0.52%
2022/4/11	21,208.30	21,688.03	21,688.03	21,132.54	2.10B	-3.03%
2022/4/8	21,872.01	21,667.53	21,872.01	21,568.22	1.74B	0.29%
2022/4/7	21,808.98	21,910.40	22,236.93	21,779.19	2.08B	-1.23%
2022/4/6	22,080.52	22,220.21	22,244.99	22,015.12	2.75B	-1.87%
2022/4/4	22,502.31	22,227.11	22,523.64	22,124.03	1.87B	2.10%
2022/4/1	22,039.55	21,693.10	22,039.55	21,558.05	1.94B	0.19%
2022/3/31	21,996.85	22,262.16	22,262.16	21,922.58	2.23B	-1.06%
2022/3/30	22,232.03	22,101.63	22,391.35	22,033.78	2.73B	1.39%
2022/3/29	21,927.63	21,771.29	21,937.27	21,722.17	2.26B	1.12%
2022/3/28	21,684.97	21,422.20	21,790.97	21,202.69	2.20B	1.31%
2022/3/25	21,404.88	21,735.61	21,944.08	21,289.26	2.36B	-2.47%
2022/3/24	21,945.95	22,002.87	22,231.67	21,900.13	2.40B	-0.94%
2022/3/23	22,154.08	22,088.79	22,423.51	21,983.10	2.84B	1.21%
2022/3/22	21,889.28	21,319.19	21,906.32	21,266.90	2.59B	3.15%
2022/3/21	21,221.34	21,823.07	21,823.07	21,096.31	2.34B	-0.89%
2022/3/18	21,412.40	21,232.88	21,646.15	20,922.37	4.59B	-0.41%
2022/3/17	21,501.23	21,430.71	21,501.23	20,786.69	4.83B	7.04%
2022/3/16	20,087.50	18,956.02	20,120.85	18,584.04	5.50B	9.08%
2022/3/15	18,415.08	18,931.18	19,392.69	18,235.48	6.01B	-5.72%
2022/3/14	19,531.66	20,203.84	20,203.84	19,416.78	4.10B	-4.97%
2022/3/11	20,553.79	20,460.03	20,778.86	20,079.15	3.02B	-1.61%
2022/3/10	20,890.26	21,106.57	21,114.44	20,709.62	2.69B	1.27%
2022/3/9	20,627.71	20,820.02	20,957.72	20,102.57	3.67B	-0.67%
2022/3/8	20,765.87	21,082.39	21,303.52	20,638.95	3.23B	-1.39%
2022/3/7	21,057.63	21,308.90	21,327.19	20,826.36	3.32B	-3.87%
2022/3/4	21,905.29	21,879.13	22,017.94	21,838.99	2.44B	-2.50%
2022/3/3	22,467.34	22,434.26	22,543.42	22,378.11	1.94B	0.55%
2022/3/2	22,343.92	22,568.36	22,712.44	22,299.14	2.23B	-1.84%
2022/3/1	22,761.71	22,739.84	22,937.56	22,591.73	1.80B	0.21%
2022/2/28	22,713.02	22,818.17	22,818.17	22,406.12	2.83B	-0.24%
2022/2/25	22,767.18	22,908.10	23,046.86	22,718.15	2.52B	-0.59%
2022/2/24	22,901.56	23,268.03	23,376.37	22,786.39	3.00B	-3.21%
2022/2/23	23,660.28	23,617.97	23,745.07	23,500.92	1.42B	0.60%
2022/2/22	23,520.00	23,692.54	23,813.64	23,336.78	2.06B	-2.69%
2022/2/21	24,170.07	24,109.59	24,231.08	23,998.77	1.62B	-0.65%
2022/2/18	24,327.71	24,633.66	24,763.37	24,284.53	1.68B	-1.88%
2022/2/17	24,792.77	24,722.88	24,861.82	24,523.95	1.57B	0.30%
2022/2/16	24,718.90	24,618.30	24,728.93	24,548.05	1.82B	1.49%
2022/2/15	24,355.71	24,458.50	24,570.09	24,219.90	2.63B	-0.82%
2022/2/14	24,556.57	24,725.10	24,733.11	24,482.86	1.98B	-1.41%
2022/2/11	24,906.66	24,837.20	24,957.81	24,732.65	2.51B	-0.07%
2022/2/10	24,924.35	25,050.59	25,050.59	24,649.74	2.10B	0.38%
2022/2/9	24,829.99	24,727.34	24,896.43	24,690.45	2.51B	2.06%
2022/2/8	24,329.49	24,548.05	24,548.05	24,149.75	2.29B	-1.02%
2022/2/7	24,579.55	24,609.43	24,616.50	24,365.89	2.54B	0.03%
2022/2/4	24,573.29	24,392.86	24,609.33	24,140.89	1.83B	3.24%
2022/1/31	23,802.26	23,624.14	23,975.70	23,469.76	995.46M	1.07%
2022/1/28	23,550.08	23,818.94	23,848.02	23,507.03	1.78B	-1.08%
2022/1/27	23,807.00	23,952.01	23,952.01	23,565.00	1.85B	-1.99%
2022/1/26	24,289.90	24,342.90	24,487.30	24,123.70	1.96B	0.19%
2022/1/25	24,243.61	24,251.52	24,366.89	24,001.96	2.18B	-1.67%
2022/1/24	24,656.46	24,693.43	24,795.54	24,570.87	1.87B	-1.24%
2022/1/21	24,965.55	24,897.59	24,982.03	24,723.92	2.37B	0.05%
2022/1/20	24,952.35	24,263.15	24,952.35	24,233.18	2.53B	3.42%
2022/1/19	24,127.85	24,229.78	24,286.14	23,951.60	1.73B	0.06%
2022/1/18	24,112.78	24,274.75	24,385.05	24,009.71	1.64B	-0.43%
2022/1/17	24,218.03	24,390.29	24,408.88	24,111.74	1.63B	-0.68%
2022/1/14	24,383.32	24,185.86	24,383.32	24,140.81	1.84B	-0.19%
2022/1/13	24,429.77	24,561.48	24,561.48	24,289.19	2.16B	0.11%
2022/1/12	24,402.17	24,069.52	24,402.17	24,069.52	2.49B	2.79%
2022/1/11	23,739.06	23,678.69	23,863.83	23,595.01	2.33B	-0.03%
2022/1/10	23,746.54	23,523.90	23,790.52	23,399.09	2.54B	1.08%
2022/1/7	23,493.38	23,318.92	23,497.50	23,162.85	2.60B	1.82%
2022/1/6	23,072.86	22,843.20	23,082.95	22,709.60	1.77B	0.72%
2022/1/5	22,907.25	23,323.77	23,323.77	22,851.50	2.77B	-1.64%
2022/1/4	23,289.84	23,400.62	23,439.30	23,146.89	1.76B	0.06%
2022/1/3	23,274.75	23,510.54	23,605.03	23,193.19	734.33M	-0.53%
2021/12/31	23,397.67	23,553.79	23,590.12	23,394.77	675.94M	1.24%
2021/12/30	23,112.01	23,130.45	23,248.26	22,990.24	1.01B	0.11%
2021/12/29	23,086.54	23,253.98	23,253.98	23,008.28	828.41M	-0.83%
2021/12/28	23,280.56	23,282.35	23,319.44	23,099.48	1.43B	0.24%
2021/12/24	23,223.76	23,375.99	23,383.19	23,186.57	622.88M	0.13%
2021/12/23	23,193.64	23,141.79	23,264.75	23,027.15	1.39B	0.40%
2021/12/22	23,102.33	23,221.13	23,258.71	22,979.76	1.23B	0.57%
2021/12/21	22,971.33	22,795.57	23,100.18	22,730.08	1.65B	1.00%
2021/12/20	22,744.86	23,079.83	23,145.30	22,665.25	1.68B	-1.93%
2021/12/17	23,192.63	23,463.78	23,463.78	23,158.70	2.19B	-1.20%
2021/12/16	23,475.50	23,287.93	23,526.05	23,155.62	1.50B	0.23%
2021/12/15	23,420.76	23,658.04	23,745.75	23,325.92	1.60B	-0.91%
2021/12/14	23,635.95	23,693.73	23,817.58	23,560.13	1.55B	-1.33%
2021/12/13	23,954.58	24,242.26	24,385.44	23,936.93	1.54B	-0.17%
2021/12/10	23,995.72	24,070.56	24,214.68	23,916.63	1.41B	-1.07%
2021/12/9	24,254.86	24,168.41	24,324.84	24,153.72	1.74B	1.08%
2021/12/8	23,996.87	24,090.02	24,097.98	23,907.30	1.78B	0.06%
2021/12/7	23,983.66	23,704.51	23,989.78	23,512.50	2.12B	2.72%
2021/12/6	23,349.38	23,420.44	23,628.30	23,314.97	2.36B	-1.76%
2021/12/3	23,766.69	23,675.26	23,802.77	23,451.93	2.72B	-0.09%
2021/12/2	23,788.93	23,524.05	23,807.00	23,517.52	2.33B	0.55%
2021/12/1	23,658.92	23,595.57	23,864.30	23,537.65	2.12B	0.78%
2021/11/30	23,475.26	23,782.86	23,888.37	23,175.37	3.34B	-1.58%
2021/11/29	23,852.24	23,910.49	24,134.32	23,774.31	1.74B	-0.95%
2021/11/26	24,080.52	24,502.68	24,502.68	24,062.26	1.80B	-2.67%
2021/11/25	24,740.16	24,699.69	24,762.61	24,532.82	1.19B	0.22%
2021/11/24	24,685.50	24,672.10	24,851.53	24,557.63	1.79B	0.14%
2021/11/23	24,651.58	24,688.99	24,794.72	24,618.74	1.49B	-1.20%
2021/11/22	24,951.34	25,057.06	25,099.95	24,869.94	1.51B	-0.39%
2021/11/19	25,049.97	24,934.40	25,077.15	24,825.43	1.64B	-1.07%
2021/11/18	25,319.72	25,369.88	25,414.21	25,222.60	1.34B	-1.29%
2021/11/17	25,650.08	25,667.81	25,667.81	25,520.67	1.19B	-0.25%
2021/11/16	25,713.78	25,446.65	25,746.71	25,410.87	1.53B	1.27%
2021/11/15	25,390.91	25,437.99	25,483.26	25,230.33	1.16B	0.25%
2021/11/12	25,327.97	25,522.83	25,527.13	25,210.56	1.63B	0.32%
2021/11/11	25,247.99	24,856.11	25,324.66	24,836.21	2.00B	1.01%
2021/11/10	24,996.14	24,787.44	25,013.11	24,481.26	1.69B	0.74%
2021/11/9	24,813.13	24,952.82	24,956.37	24,678.66	1.15B	0.20%
2021/11/8	24,763.77	24,743.54	24,837.77	24,633.57	1.76B	-0.43%
2021/11/5	24,870.51	24,950.68	25,049.37	24,724.39	2.02B	-1.41%
2021/11/4	25,225.19	25,141.10	25,244.98	25,010.36	1.64B	0.80%
2021/11/3	25,024.75	25,060.93	25,187.09	24,808.59	1.69B	-0.30%
2021/11/2	25,099.67	25,609.01	25,639.66	25,030.69	1.96B	-0.22%
2021/11/1	25,154.32	25,268.35	25,270.41	24,972.50	1.59B	-0.88%
2021/10/29	25,377.24	25,466.86	25,516.22	25,314.24	2.05B	-0.70%
2021/10/28	25,555.73	25,648.42	25,736.38	25,473.16	2.02B	-0.28%
2021/10/27	25,628.74	25,795.17	25,795.17	25,555.17	1.62B	-1.57%
2021/10/26	26,038.27	26,234.94	26,234.94	25,905.08	1.53B	-0.36%
2021/10/25	26,132.03	26,020.78	26,212.90	25,929.67	1.46B	0.02%
2021/10/22	26,126.93	26,114.84	26,195.29	25,976.03	1.70B	0.42%
2021/10/21	26,017.53	26,141.85	26,229.80	25,840.59	2.09B	-0.45%
2021/10/20	26,136.02	26,074.20	26,214.63	25,915.62	1.82B	1.35%
2021/10/19	25,787.21	25,471.25	25,808.62	25,458.03	1.67B	1.49%
2021/10/18	25,409.75	25,425.32	25,425.32	25,123.25	1.65B	0.31%
2021/10/15	25,330.96	25,187.05	25,330.96	24,929.56	2.35B	1.24%
2021/10/13	25,020.34	24,837.76	25,035.00	24,836.76		0.23%
2021/10/12	24,962.59	24,995.95	25,188.78	24,865.80	1.84B	-1.43%
2021/10/11	25,325.09	25,161.80	25,437.16	25,161.80	2.11B	1.96%
2021/10/8	24,837.85	25,064.80	25,064.80	24,595.58	2.36B	0.55%
2021/10/7	24,701.73	24,339.32	24,741.28	24,310.11	1.76B	3.07%
2021/10/6	23,966.49	24,259.20	24,259.20	23,812.35	1.88B	-0.57%
2021/10/5	24,104.15	23,771.65	24,180.08	23,681.44	1.72B	0.28%
2021/10/4	24,036.37	24,478.68	24,478.68	23,908.05	1.60B	-2.19%
2021/9/30	24,575.64	24,494.26	24,660.68	24,346.75	1.58B	-0.36%
2021/9/29	24,663.50	24,276.71	24,694.46	24,045.99	2.15B	0.67%
2021/9/28	24,500.39	24,323.00	24,679.46	24,232.98	2.46B	1.20%
2021/9/27	24,208.78	24,131.42	24,509.00	24,131.42	2.32B	0.07%
2021/9/24	24,192.16	24,487.24	24,636.64	24,095.79	2.01B	-1.30%
2021/9/23	24,510.98	24,614.14	24,827.46	24,313.68	2.71B	1.19%
2021/9/21	24,221.54	23,867.16	24,284.87	23,771.46	2.08B	0.51%
2021/9/20	24,099.14	24,640.43	24,640.43	23,871.84	2.65B	-3.30%
2021/9/17	24,920.76	24,589.17	24,920.76	24,424.74	3.10B	1.03%
2021/9/16	24,667.85	25,042.03	25,045.55	24,505.21	2.50B	-1.46%
2021/9/15	25,033.21	25,310.03	25,411.91	24,990.94	2.42B	-1.84%
2021/9/14	25,502.23	25,827.70	25,900.68	25,377.83	2.40B	-1.21%
2021/9/13	25,813.81	25,885.30	25,886.90	25,570.84	2.32B	-1.50%
2021/9/10	26,205.91	25,870.71	26,205.91	25,870.71	2.00B	1.91%
2021/9/9	25,716.00	26,076.93	26,125.09	25,624.52	2.09B	-2.30%
2021/9/8	26,320.93	26,396.11	26,560.04	26,164.79	1.86B	-0.12%
2021/9/7	26,353.63	26,207.22	26,458.88	26,135.40	1.84B	0.73%
2021/9/6	26,163.63	25,827.17	26,176.43	25,827.17	1.91B	1.01%
2021/9/3	25,901.99	26,022.67	26,052.81	25,811.77	2.55B	-0.72%
2021/9/2	26,090.43	26,203.52	26,359.31	25,967.98	2.02B	0.24%
2021/9/1	26,028.29	25,871.82	26,101.95	25,694.11	2.18B	0.58%
2021/8/31	25,878.99	25,524.23	25,878.99	25,110.72	2.92B	1.33%
2021/8/30	25,539.54	25,406.49	25,583.59	25,219.80	2.00B	0.52%
2021/8/27	25,407.89	25,337.55	25,641.33	25,304.62	1.53B	-0.03%
2021/8/26	25,415.69	25,673.78	25,706.62	25,255.83	1.83B	-1.08%
2021/8/25	25,693.95	25,930.05	25,982.64	25,548.47	1.72B	-0.13%
2021/8/24	25,727.92	25,428.68	25,727.92	25,361.75	2.05B	2.46%
2021/8/23	25,109.59	25,169.45	25,458.33	25,036.99	2.18B	1.05%
2021/8/20	24,849.72	25,241.32	25,244.75	24,581.60	2.86B	-1.84%
2021/8/19	25,316.33	25,787.84	25,832.92	25,183.67	2.31B	-2.13%
2021/8/18	25,867.01	25,800.03	26,025.14	25,708.95	1.76B	0.47%
2021/8/17	25,745.87	26,137.90	26,258.79	25,615.38	2.29B	-1.66%
2021/8/16	26,181.46	26,365.19	26,449.71	26,046.90	1.65B	-0.80%
2021/8/13	26,391.62	26,296.19	26,521.95	26,200.24	1.34B	-0.48%
2021/8/12	26,517.82	26,623.77	26,713.24	26,385.45	1.66B	-0.53%
2021/8/11	26,660.16	26,491.74	26,822.47	26,454.45	2.41B	0.20%
2021/8/10	26,605.62	26,456.61	26,610.95	26,138.87	1.74B	1.23%
2021/8/9	26,283.40	25,969.23	26,527.24	25,920.85	1.59B	0.40%
2021/8/6	26,179.40	26,262.97	26,276.87	26,002.41	1.56B	-0.10%
2021/8/5	26,204.69	26,390.01	26,569.37	26,126.37	1.70B	-0.84%
2021/8/4	26,426.55	26,161.83	26,650.82	26,009.83	1.78B	0.88%
2021/8/3	26,194.82	26,289.06	26,289.06	25,774.62	2.01B	-0.16%
2021/8/2	26,235.80	26,054.81	26,300.55	25,743.09	1.77B	1.06%
2021/7/30	25,961.03	26,042.84	26,151.00	25,636.89	2.43B	-1.35%
2021/7/29	26,315.32	26,221.36	26,335.36	25,857.42	3.27B	3.30%
2021/7/28	25,473.88	25,356.74	25,520.75	24,848.43	3.39B	1.54%
2021/7/27	25,086.43	26,011.51	26,323.61	24,748.84	4.66B	-4.22%
2021/7/26	26,192.32	26,825.73	26,878.75	26,177.40	2.70B	-4.13%
2021/7/23	27,321.98	27,740.95	27,740.95	27,222.04	1.18B	-1.45%
2021/7/22	27,723.84	27,464.28	27,759.71	27,455.43	1.81B	1.83%
2021/7/21	27,224.58	27,339.22	27,371.50	26,971.03	1.67B	-0.13%
2021/7/20	27,259.25	27,395.83	27,532.86	27,121.49	2.26B	-0.84%
2021/7/19	27,489.78	27,786.54	27,786.54	27,397.29	1.87B	-1.84%
2021/7/16	28,004.68	27,972.56	28,218.53	27,878.53	1.97B	0.03%
2021/7/15	27,996.27	27,801.40	28,181.21	27,741.09	2.08B	0.75%
2021/7/14	27,787.46	27,965.39	27,965.39	27,708.71	1.87B	-0.63%
2021/7/13	27,963.41	27,694.03	28,052.32	27,612.69	2.00B	1.63%
2021/7/12	27,515.24	27,672.70	27,741.19	27,420.35	2.05B	0.62%
2021/7/9	27,344.54	27,131.57	27,450.79	26,861.87	2.50B	0.70%
2021/7/8	27,153.13	27,881.50	27,921.06	27,110.62	2.95B	-2.89%
2021/7/7	27,960.62	27,777.81	27,969.41	27,703.41	2.04B	-0.40%
2021/7/6	28,072.86	28,136.63	28,151.35	27,904.53	1.90B	-0.25%
2021/7/5	28,143.50	28,098.91	28,338.79	28,042.71	1.83B	-0.59%
2021/7/2	28,310.42	28,859.02	28,859.02	28,231.73	2.82B	-1.80%
2021/6/30	28,827.95	29,107.90	29,146.28	28,827.70	2.05B	-0.57%
2021/6/29	28,994.10	29,291.89	29,291.89	28,924.61	2.36B	-0.94%
2021/6/28	29,268.30	29,366.49	29,394.69	29,209.43	1.51B	-0.07%
2021/6/25	29,288.22	29,002.67	29,305.17	28,971.60	2.15B	1.40%
2021/6/24	28,882.46	28,865.46	28,993.37	28,782.34	1.72B	0.23%
2021/6/23	28,817.07	28,468.24	28,893.79	28,406.61	2.29B	1.79%
2021/6/22	28,309.76	28,575.16	28,579.00	28,299.66	1.98B	-0.63%
2021/6/21	28,489.00	28,501.64	28,590.22	28,314.93	2.18B	-1.08%
2021/6/18	28,801.27	28,586.04	28,830.85	28,532.08	3.76B	0.85%
2021/6/17	28,558.59	28,240.88	28,558.59	28,216.09	1.89B	0.43%
2021/6/16	28,436.84	28,609.37	28,648.64	28,403.64	2.05B	-0.70%
2021/6/15	28,638.53	28,946.44	28,946.44	28,453.48	2.38B	-0.71%
2021/6/11	28,842.13	28,864.90	28,965.15	28,743.82	2.04B	0.36%
2021/6/10	28,738.88	28,792.02	28,954.40	28,664.94	1.94B	-0.01%
2021/6/9	28,742.63	28,771.14	28,859.58	28,687.69	1.81B	-0.13%
2021/6/8	28,781.38	28,900.52	28,979.20	28,638.31	1.63B	-0.02%
2021/6/7	28,787.28	28,985.60	29,003.99	28,615.61	2.57B	-0.45%
2021/6/4	28,918.10	28,837.95	29,023.18	28,737.97	3.05B	-0.17%
2021/6/3	28,966.03	29,365.32	29,377.90	28,902.67	2.24B	-1.13%
2021/6/2	29,297.62	29,414.64	29,490.61	29,208.73	1.93B	-0.58%
2021/6/1	29,468.00	29,159.06	29,480.16	29,036.45	1.83B	1.08%
2021/5/31	29,151.80	29,225.46	29,225.46	28,909.52	2.19B	0.09%
2021/5/28	29,124.41	29,219.46	29,336.13	29,033.72	2.59B	0.04%
2021/5/27	29,113.20	28,998.39	29,157.95	28,950.72	3.80B	-0.18%
2021/5/26	29,166.01	29,056.28	29,261.86	29,027.95	2.52B	0.88%
2021/5/25	28,910.86	28,461.50	28,929.24	28,461.50	2.35B	1.75%
2021/5/24	28,412.26	28,417.99	28,444.36	28,195.52	1.72B	-0.16%
2021/5/21	28,458.44	28,584.34	28,584.34	28,286.92	1.65B	0.03%
2021/5/20	28,450.29	28,413.49	28,508.24	28,293.23	2.47B	-0.50%
2021/5/18	28,593.81	28,438.03	28,617.34	28,438.03	2.07B	1.42%
2021/5/17	28,194.09	28,130.51	28,268.39	28,074.14	1.86B	0.59%
2021/5/14	28,027.57	27,872.69	28,064.01	27,715.88	1.88B	1.11%
2021/5/13	27,718.67	27,920.01	28,060.93	27,718.67	2.17B	-1.81%
2021/5/12	28,231.04	28,073.92	28,231.04	27,897.47	2.13B	0.78%
2021/5/11	28,013.81	28,286.56	28,286.56	27,910.71	2.38B	-2.03%
2021/5/10	28,595.66	28,776.99	28,842.11	28,453.14	2.36B	-0.05%
2021/5/7	28,610.65	28,721.13	28,884.03	28,530.71	2.21B	-0.09%
2021/5/6	28,637.46	28,647.97	28,753.97	28,384.12	2.48B	0.77%
2021/5/5	28,417.98	28,427.67	28,677.36	28,325.96	1.72B	-0.49%
2021/5/4	28,557.14	28,438.15	28,577.52	28,321.34	1.92B	0.70%
2021/5/3	28,357.54	28,659.91	28,684.83	28,256.03	1.73B	-1.28%
2021/4/30	28,724.88	29,143.43	29,154.75	28,701.69	2.58B	-1.97%
2021/4/29	29,303.26	29,268.21	29,405.12	29,162.87	1.84B	0.80%
2021/4/28	29,071.34	28,991.94	29,071.34	28,887.33	2.07B	0.45%
2021/4/27	28,941.54	28,895.38	29,045.11	28,793.22	1.83B	-0.04%
2021/4/26	28,952.83	29,106.45	29,238.99	28,908.65	1.79B	-0.43%
2021/4/23	29,078.75	28,798.45	29,078.75	28,748.57	1.90B	1.12%
2021/4/22	28,755.34	28,716.98	28,848.02	28,597.00	1.93B	0.47%
2021/4/21	28,621.92	28,702.27	28,778.36	28,506.76	2.20B	-1.76%
2021/4/20	29,135.73	28,962.80	29,220.19	28,885.55	2.01B	0.10%
2021/4/19	29,106.15	28,960.13	29,319.76	28,806.76	2.02B	0.47%
2021/4/16	28,969.71	28,827.17	29,079.18	28,711.11	2.19B	0.61%
2021/4/15	28,793.14	28,872.82	28,884.57	28,530.99	1.90B	-0.37%
2021/4/14	28,900.83	28,796.55	28,979.35	28,685.06	1.94B	1.42%
2021/4/13	28,497.25	28,557.84	28,877.15	28,452.12	2.06B	0.15%
2021/4/12	28,453.28	28,791.97	28,791.97	28,274.27	1.99B	-0.86%
2021/4/9	28,698.80	29,152.44	29,152.44	28,604.55	1.90B	-1.07%
2021/4/8	29,008.07	28,604.12	29,054.82	28,587.11	2.52B	1.16%
2021/4/7	28,674.80	29,101.40	29,101.40	28,598.86	2.22B	-0.91%
2021/4/1	28,938.74	28,594.55	28,938.74	28,511.65	2.23B	1.97%
2021/3/31	28,378.35	28,802.53	28,802.53	28,332.78	2.70B	-0.70%
2021/3/30	28,577.50	28,552.77	28,694.15	28,371.23	2.27B	0.84%
2021/3/29	28,338.30	28,317.32	28,484.66	28,132.36	2.85B	0.01%
2021/3/26	28,336.43	28,043.65	28,415.15	28,014.29	2.42B	1.57%
2021/3/25	27,899.61	27,628.08	28,032.01	27,505.08	2.60B	-0.07%
2021/3/24	27,918.14	28,437.49	28,457.87	27,827.05	2.69B	-2.03%
2021/3/23	28,497.38	29,008.02	29,043.18	28,376.22	2.05B	-1.34%
2021/3/22	28,885.34	28,801.09	29,139.07	28,801.09	2.07B	-0.36%
2021/3/19	28,990.94	29,158.48	29,271.40	28,737.54	3.81B	-1.41%
2021/3/18	29,405.72	29,317.61	29,596.58	29,317.61	2.11B	1.28%
2021/3/17	29,034.12	28,992.24	29,180.01	28,780.23	1.90B	0.02%
2021/3/16	29,027.69	29,036.82	29,118.62	28,872.40	2.35B	0.67%
2021/3/15	28,833.76	28,923.95	29,178.99	28,612.74	3.10B	0.33%
2021/3/12	28,739.72	29,550.37	29,550.37	28,707.35	3.56B	-2.20%
2021/3/11	29,385.61	28,909.98	29,412.42	28,893.21	3.60B	1.65%
2021/3/10	28,907.52	29,255.37	29,255.37	28,710.91	2.84B	0.47%
2021/3/9	28,773.23	28,665.26	29,047.13	28,326.13	4.38B	0.81%
2021/3/8	28,540.83	29,362.59	29,386.33	28,422.27	4.91B	-1.92%
2021/3/5	29,098.29	28,667.14	29,397.27	28,513.13	4.00B	-0.47%
2021/3/4	29,236.79	29,525.48	29,597.16	29,102.10	2.96B	-2.15%
2021/3/3	29,880.42	29,249.43	29,912.00	29,183.59	3.23B	2.70%
2021/3/2	29,095.86	29,708.39	29,765.96	28,957.31	2.90B	-1.21%
2021/3/1	29,452.57	29,457.89	29,550.75	29,195.97	2.63B	1.63%
2021/2/26	28,980.21	29,412.13	29,579.67	28,980.21	4.13B	-3.64%
2021/2/25	30,074.17	30,174.22	30,453.12	29,833.05	3.66B	1.20%
2021/2/24	29,718.24	30,702.65	30,792.88	29,532.68	4.85B	-2.99%
2021/2/23	30,632.64	30,189.97	30,948.47	30,126.40	4.61B	1.03%
2021/2/22	30,319.83	31,071.61	31,071.61	30,298.58	4.45B	-1.06%
2021/2/19	30,644.73	30,483.46	30,720.15	30,099.71		0.16%
2021/2/18	30,595.27	31,183.36	31,183.36	30,570.55	3.69B	-1.58%
2021/2/17	31,084.94	30,636.37	31,168.30	30,503.46	3.14B	1.10%
2021/2/16	30,746.66	30,675.82	30,793.48	30,497.40	3.27B	1.90%
2021/2/11	30,173.57	29,995.28	30,184.17	29,828.62	1.19B	0.45%
2021/2/10	30,038.72	29,796.19	30,075.50	29,732.23	2.00B	1.91%
2021/2/9	29,476.19	29,442.50	29,527.67	29,263.98	1.85B	0.53%
2021/2/8	29,319.47	29,629.08	29,706.08	29,293.64	2.20B	0.11%
2021/2/5	29,288.68	29,305.09	29,495.64	29,184.09	2.68B	0.60%
2021/2/4	29,113.50	29,093.54	29,409.00	28,775.38	3.03B	-0.66%
2021/2/3	29,307.46	29,305.41	29,312.00	28,967.01	2.68B	0.20%
2021/2/2	29,248.70	29,378.12	29,511.00	29,198.86	2.74B	1.23%
2021/2/1	28,892.86	28,457.85	28,982.77	28,382.26	2.46B	2.15%
2021/1/29	28,283.71	28,826.18	28,972.06	28,259.73	3.20B	-0.94%
2021/1/28	28,550.77	28,914.85	29,191.68	28,467.01	2.99B	-2.55%
2021/1/27	29,297.53	29,556.58	29,636.63	29,194.37	3.81B	-0.32%
2021/1/26	29,391.26	29,892.85	29,965.11	29,345.74	4.81B	-2.55%
2021/1/25	30,159.01	29,677.30	30,191.16	29,673.26	3.07B	2.41%
2021/1/22	29,447.85	29,809.23	29,862.89	29,413.52	3.38B	-1.60%
2021/1/21	29,927.76	29,951.78	30,135.50	29,745.87	3.00B	-0.12%
2021/1/20	29,962.47	29,794.41	29,993.47	29,676.54	3.94B	1.08%
2021/1/19	29,642.28	29,100.17	29,848.43	29,100.17	4.57B	2.70%
2021/1/18	28,862.77	28,454.59	28,864.25	28,390.29	2.96B	1.01%
2021/1/15	28,573.86	28,394.37	28,667.59	28,294.66	4.49B	0.27%
2021/1/14	28,496.86	28,408.12	28,510.92	28,280.09	3.21B	0.93%
2021/1/13	28,235.60	28,309.32	28,414.54	28,136.64	3.56B	-0.15%
2021/1/12	28,276.75	27,894.29	28,276.75	27,781.42	3.40B	1.32%
2021/1/11	27,908.22	28,003.98	28,176.65	27,794.81	4.37B	0.11%
2021/1/8	27,878.22	27,630.03	27,920.77	27,538.20	5.67B	1.20%
2021/1/7	27,548.52	27,715.94	27,752.36	27,457.47	3.78B	-0.52%
2021/1/6	27,692.30	27,613.34	27,756.43	27,389.78	3.08B	0.15%
2021/1/5	27,649.86	27,281.34	27,690.21	27,150.38	3.28B	0.64%
2021/1/4	27,472.81	27,087.13	27,502.83	27,079.24	2.87B	0.89%
2020/12/31	27,231.13	27,194.79	27,340.99	27,163.51	2.05B	0.31%
2020/12/30	27,147.11	26,695.11	27,159.47	26,670.97	2.55B	2.18%
2020/12/29	26,568.49	26,490.45	26,618.78	26,432.91	2.30B	0.96%
2020/12/28	26,314.63	26,288.37	26,514.08	26,264.32	2.67B	-0.27%
2020/12/24	26,386.56	26,342.87	26,470.40	26,221.30	1.30B	0.16%
2020/12/23	26,343.10	26,083.11	26,343.10	26,071.76	2.01B	0.86%
2020/12/22	26,119.25	26,260.78	26,365.20	25,998.87	1.75B	-0.71%
2020/12/21	26,306.68	26,422.62	26,498.65	26,274.65	2.04B	-0.72%
2020/12/18	26,498.60	26,650.49	26,668.10	26,363.05	3.08B	-0.67%
2020/12/17	26,678.38	26,608.44	26,678.38	26,390.59	2.26B	0.82%
2020/12/16	26,460.29	26,421.21	26,510.19	26,318.74	2.04B	0.97%
2020/12/15	26,207.29	26,418.93	26,436.04	26,127.68	2.59B	-0.69%
2020/12/14	26,389.52	26,522.10	26,544.12	26,318.11	2.21B	-0.44%
2020/12/11	26,505.87	26,634.21	26,704.01	26,443.01	2.50B	0.36%
2020/12/10	26,410.59	26,335.26	26,434.47	26,287.02	2.00B	-0.35%
2020/12/9	26,502.84	26,510.42	26,666.94	26,445.66	2.54B	0.75%
2020/12/8	26,304.56	26,460.35	26,460.35	26,270.91	2.54B	-0.76%
2020/12/7	26,506.85	26,870.58	26,870.58	26,256.40	2.81B	-1.23%
2020/12/4	26,835.92	26,811.59	26,835.92	26,652.34	3.21B	0.40%
2020/12/3	26,728.50	26,623.42	26,781.99	26,556.02	2.83B	0.74%
2020/12/2	26,532.58	26,670.12	26,670.12	26,379.48	3.70B	-0.13%
2020/12/1	26,567.68	26,422.71	26,662.18	26,375.24	3.56B	0.86%
2020/11/30	26,341.49	26,853.39	26,960.93	26,322.68	5.74B	-2.06%
2020/11/27	26,894.68	26,758.49	27,009.15	26,704.60	2.73B	0.28%
2020/11/26	26,819.45	26,695.25	26,819.45	26,612.00	1.98B	0.56%
2020/11/25	26,669.75	26,819.96	27,040.41	26,591.30	2.86B	0.31%
2020/11/24	26,588.20	26,630.34	26,630.34	26,409.77	2.01B	0.39%
2020/11/23	26,486.20	26,659.79	26,662.66	26,369.34	2.24B	0.13%
2020/11/20	26,451.54	26,406.87	26,564.25	26,313.28	2.15B	0.36%
2020/11/19	26,356.97	26,460.61	26,460.61	26,311.64	2.41B	-0.71%
2020/11/18	26,544.29	26,434.24	26,618.01	26,344.86	2.29B	0.49%
2020/11/17	26,415.09	26,515.09	26,530.54	26,339.88	2.39B	0.13%
2020/11/16	26,381.67	26,362.07	26,394.40	26,191.54	2.09B	0.86%
2020/11/13	26,156.86	26,114.60	26,156.86	25,909.18	2.44B	-0.05%
2020/11/12	26,169.38	26,409.34	26,460.94	26,071.15	2.68B	-0.22%
2020/11/11	26,226.98	26,226.80	26,432.56	26,168.63	4.12B	-0.28%
2020/11/10	26,301.48	26,474.04	26,474.04	26,041.87	3.85B	1.10%
2020/11/9	26,016.17	26,157.77	26,172.23	25,950.41	2.35B	1.18%
2020/11/6	25,712.97	25,750.78	25,799.97	25,540.98	2.37B	0.07%
2020/11/5	25,695.92	25,500.91	25,695.92	25,343.44	2.62B	3.25%
2020/11/4	24,886.14	24,790.00	25,093.72	24,733.23	2.31B	-0.21%
2020/11/3	24,939.73	24,689.56	25,048.53	24,689.51	2.24B	1.96%
2020/11/2	24,460.01	24,274.83	24,486.02	24,232.66	2.36B	1.46%
2020/10/30	24,107.42	24,535.90	24,600.54	24,029.95	2.54B	-1.95%
2020/10/29	24,586.60	24,290.01	24,678.90	24,258.56	1.94B	-0.49%
2020/10/28	24,708.80	24,773.54	24,844.79	24,586.06	2.01B	-0.32%
2020/10/27	24,787.19	24,839.97	24,872.52	24,602.11	2.44B	-0.53%
2020/10/23	24,918.78	24,773.12	24,970.59	24,683.25	2.37B	0.54%
2020/10/22	24,786.13	24,696.31	24,817.01	24,556.55	2.49B	0.13%
2020/10/21	24,754.42	24,695.54	24,903.00	24,653.16	1.93B	0.75%
2020/10/20	24,569.54	24,571.64	24,600.39	24,456.84	1.88B	0.11%
2020/10/19	24,542.26	24,565.43	24,771.85	24,478.47	3.61B	0.64%
2020/10/16	24,386.79	24,194.41	24,456.97	24,194.41	2.70B	0.94%
2020/10/15	24,158.54	24,533.75	24,573.25	24,102.21	2.13B	-2.06%
2020/10/14	24,667.09	24,808.85	24,808.85	24,498.94	2.55B	0.28%
2020/10/13	24,597.50	24,614.76	24,740.24	24,524.26		-0.21%
2020/10/12	24,649.68	24,217.25	24,702.81	24,196.80	2.43B	2.20%
2020/10/9	24,119.13	24,343.81	24,343.81	24,059.29	1.36B	-0.31%
2020/10/8	24,193.35	24,263.33	24,263.33	24,021.93	1.18B	-0.20%
2020/10/7	24,242.86	23,999.79	24,243.91	23,905.42	1.54B	1.09%
2020/10/6	23,980.65	23,895.21	24,005.03	23,842.25	1.33B	0.90%
2020/10/5	23,767.78	24,039.39	24,039.39	23,674.52	1.42B	1.32%
2020/9/30	23,459.05	23,548.89	23,780.87	23,368.49	1.45B	0.79%
2020/9/29	23,275.53	23,584.61	23,601.40	23,256.92	1.53B	-0.85%
2020/9/28	23,476.05	23,284.09	23,523.81	23,250.34	1.45B	1.04%
2020/9/25	23,235.42	23,425.75	23,495.26	23,124.25	1.79B	-0.32%
2020/9/24	23,311.07	23,537.83	23,590.42	23,225.33	1.91B	-1.82%
2020/9/23	23,742.51	23,701.12	23,795.19	23,559.99	1.64B	0.11%
2020/9/22	23,716.85	23,839.67	23,908.51	23,675.62	1.55B	-0.98%
2020/9/21	23,950.69	24,483.91	24,542.55	23,928.02	1.60B	-2.06%
2020/9/18	24,455.41	24,381.13	24,501.16	24,295.01	2.30B	0.47%
2020/9/17	24,340.85	24,676.41	24,713.79	24,250.90	1.63B	-1.56%
2020/9/16	24,725.63	24,823.96	24,829.87	24,635.24	1.30B	-0.03%
2020/9/15	24,732.76	24,621.65	24,826.87	24,621.65	1.73B	0.38%
2020/9/14	24,640.28	24,569.03	24,750.95	24,556.52	1.09B	0.56%
2020/9/11	24,503.31	24,352.63	24,572.66	24,293.03	1.31B	0.78%
2020/9/10	24,313.54	24,584.94	24,615.60	24,293.21	1.35B	-0.64%
2020/9/9	24,468.93	24,295.42	24,520.92	24,213.36	1.75B	-0.63%
2020/9/8	24,624.34	24,785.26	24,785.26	24,341.32	2.07B	0.14%
2020/9/7	24,589.65	24,621.02	24,908.29	24,475.61	1.68B	-0.43%
2020/9/4	24,695.45	24,668.80	24,813.96	24,488.64	3.39B	-1.25%
2020/9/3	25,007.60	25,026.99	25,216.02	24,854.58	2.01B	-0.45%
2020/9/2	25,120.09	25,239.86	25,239.86	24,931.17	2.35B	-0.26%
2020/9/1	25,184.85	25,085.67	25,254.14	24,995.45	1.73B	0.03%
2020/8/31	25,177.05	25,732.49	25,847.11	25,177.05	3.20B	-0.96%
2020/8/28	25,422.06	25,330.77	25,749.40	25,258.16	2.07B	0.56%
2020/8/27	25,281.15	25,469.77	25,469.77	25,186.42	1.70B	-0.83%
2020/8/26	25,491.79	25,520.41	25,603.17	25,360.03	1.32B	0.02%
2020/8/25	25,486.22	25,586.99	25,621.08	25,352.26	1.35B	-0.26%
2020/8/24	25,551.58	25,352.79	25,551.58	25,325.15	1.35B	1.74%
2020/8/21	25,113.84	25,007.13	25,178.79	24,885.86	1.21B	1.30%
2020/8/20	24,791.39	25,055.35	25,055.35	24,621.32	2.00B	-1.54%
2020/8/19	25,178.91	25,359.03	25,382.51	25,079.25	1.13B	-0.74%
2020/8/18	25,367.38	25,470.97	25,470.97	25,257.88	1.53B	0.08%
2020/8/17	25,347.34	25,212.28	25,588.67	25,163.29	1.96B	0.65%
2020/8/14	25,183.01	25,072.45	25,378.53	25,040.55	1.43B	-0.19%
2020/8/13	25,230.67	25,490.02	25,490.02	25,144.46	1.76B	-0.05%
2020/8/12	25,244.02	24,868.63	25,291.80	24,685.44	1.76B	1.42%
2020/8/11	24,890.68	24,662.04	25,031.57	24,662.04	1.63B	2.11%
2020/8/10	24,377.43	24,376.82	24,536.01	24,272.67	1.26B	-0.63%
2020/8/7	24,531.62	24,909.37	24,909.37	24,167.79	1.61B	-1.60%
2020/8/6	24,930.58	25,201.44	25,201.44	24,641.09	1.60B	-0.69%
2020/8/5	25,102.54	25,029.39	25,167.22	24,868.29	1.48B	0.62%
2020/8/4	24,946.63	24,664.60	25,062.41	24,539.44	1.91B	2.00%
2020/8/3	24,458.13	24,566.81	24,647.28	24,250.98	2.01B	-0.56%
2020/7/31	24,595.35	24,747.29	24,938.85	24,534.79	1.76B	-0.47%
2020/7/30	24,710.59	24,979.24	25,197.31	24,616.05	1.78B	-0.69%
2020/7/29	24,883.14	24,710.51	24,905.44	24,671.51	1.08B	0.45%
2020/7/28	24,772.76	24,942.74	24,942.74	24,642.35	1.36B	0.69%
2020/7/27	24,603.26	24,909.96	24,972.46	24,526.91	1.49B	-0.41%
2020/7/24	24,705.33	25,040.76	25,101.10	24,598.46	3.03B	-2.21%
2020/7/23	25,263.00	25,235.90	25,346.36	24,992.37	1.91B	0.82%
2020/7/22	25,057.94	25,575.25	25,779.66	25,057.94	2.39B	-2.25%
2020/7/21	25,635.66	25,427.06	25,635.66	25,378.38	1.75B	2.31%
2020/7/20	25,057.99	25,019.60	25,222.11	24,766.17	1.65B	-0.12%
2020/7/17	25,089.17	25,142.06	25,263.97	25,015.28	1.36B	0.47%
2020/7/16	24,970.69	25,549.40	25,576.49	24,919.95	1.94B	-2.00%
2020/7/15	25,481.58	25,888.78	25,888.78	25,299.36	1.85B	0.01%
2020/7/14	25,477.89	25,663.16	25,663.16	25,254.32	2.18B	-1.14%
2020/7/13	25,772.12	25,848.80	26,103.84	25,715.24	2.13B	0.17%
2020/7/10	25,727.41	25,931.78	26,137.91	25,570.36	2.14B	-1.84%
2020/7/9	26,210.16	26,351.13	26,374.94	26,016.75	2.45B	0.31%
2020/7/8	26,129.18	26,078.61	26,299.84	25,849.78	2.58B	0.59%
2020/7/7	25,975.66	26,571.08	26,782.62	25,911.74	3.91B	-1.38%
2020/7/6	26,339.16	25,545.54	26,453.61	25,543.15	4.88B	3.81%
2020/7/3	25,373.12	25,319.28	25,453.58	25,182.60	2.32B	0.99%
2020/7/2	25,124.19	24,563.57	25,124.19	24,563.57	2.75B	2.85%
2020/6/30	24,427.19	24,468.24	24,598.61	24,271.77	1.89B	0.52%
2020/6/29	24,301.28	24,627.64	24,627.64	24,148.62	1.84B	-1.01%
2020/6/26	24,549.99	24,697.98	24,756.58	24,537.77	1.51B	-0.93%
2020/6/24	24,781.58	25,034.87	25,071.32	24,770.95	1.43B	-0.50%
2020/6/23	24,907.34	24,541.44	24,907.34	24,184.88	1.55B	1.62%
2020/6/22	24,511.34	24,528.53	24,628.95	24,391.17	1.61B	-0.54%
2020/6/19	24,643.89	24,373.36	24,776.54	24,334.36	2.39B	0.73%
2020/6/18	24,464.94	24,386.31	24,464.94	24,121.89	1.81B	-0.07%
2020/6/17	24,481.41	24,363.39	24,532.01	24,195.82	1.28B	0.56%
2020/6/16	24,344.09	24,318.15	24,534.77	24,302.25	1.61B	2.39%
2020/6/15	23,776.95	23,991.38	24,242.97	23,684.96	2.10B	-2.16%
2020/6/12	24,301.38	23,920.70	24,317.72	23,895.03	1.82B	-0.73%
2020/6/11	24,480.15	24,997.84	25,059.32	24,480.15	1.84B	-2.27%
2020/6/10	25,049.73	25,179.03	25,303.78	24,968.30	1.97B	-0.03%
2020/6/9	25,057.22	24,906.01	25,253.67	24,837.73	2.20B	1.13%
2020/6/8	24,776.77	25,018.05	25,018.78	24,678.55	2.12B	0.03%
2020/6/5	24,770.41	24,388.18	24,810.22	24,253.56	2.40B	1.66%
2020/6/4	24,366.30	24,643.84	24,643.84	24,204.10	1.89B	0.17%
2020/6/3	24,325.62	24,303.56	24,364.01	24,219.96	2.46B	1.37%
2020/6/2	23,995.94	23,792.24	23,995.94	23,766.15	1.81B	1.11%
2020/6/1	23,732.52	23,539.91	23,806.32	23,539.91	2.57B	3.36%
2020/5/29	22,961.47	22,781.11	23,089.77	22,781.11	3.62B	-0.74%
2020/5/28	23,132.76	23,206.75	23,451.78	22,779.62	2.36B	-0.72%
2020/5/27	23,301.36	23,515.14	23,515.14	23,134.61	1.84B	-0.36%
2020/5/26	23,384.66	23,198.34	23,481.48	23,165.49	1.42B	1.88%
2020/5/25	22,952.24	22,725.70	22,968.65	22,519.73	1.77B	0.10%
2020/5/22	22,930.14	23,756.91	23,756.91	22,878.26	3.68B	-5.56%
2020/5/21	24,280.03	24,528.91	24,528.91	24,208.16	1.47B	-0.49%
2020/5/20	24,399.95	24,462.90	24,514.87	24,315.75	1.43B	0.05%
2020/5/19	24,388.13	24,489.55	24,552.55	24,314.45	2.02B	1.89%
2020/5/18	23,934.77	23,736.67	23,952.05	23,722.17	1.65B	0.58%
2020/5/15	23,797.47	23,834.68	23,985.12	23,671.61	1.51B	-0.14%
2020/5/14	23,829.74	24,038.07	24,081.19	23,790.27	1.70B	-1.45%
2020/5/13	24,180.30	24,111.67	24,320.20	23,979.37	1.36B	-0.27%
2020/5/12	24,245.68	24,358.00	24,411.04	24,136.20	1.48B	-1.45%
2020/5/11	24,602.06	24,470.18	24,766.83	24,470.18	1.46B	1.53%
2020/5/8	24,230.17	24,193.36	24,263.73	24,097.12	1.27B	1.04%
2020/5/7	23,980.63	24,120.81	24,120.81	23,913.50	1.32B	-0.65%
2020/5/6	24,137.48	23,868.02	24,235.03	23,868.02	1.89B	1.13%
2020/5/5	23,868.66	23,755.77	23,928.45	23,697.88	1.33B	1.08%
2020/5/4	23,613.80	23,895.11	23,897.53	23,584.95	2.56B	-4.18%
2020/4/29	24,643.59	24,786.02	24,855.47	24,549.62	1.65B	0.28%
2020/4/28	24,575.96	24,401.12	24,582.66	24,176.88	1.69B	1.22%
2020/4/27	24,280.14	24,030.66	24,318.81	24,030.54	1.59B	1.88%
2020/4/24	23,831.33	23,844.55	23,957.17	23,730.49	1.30B	-0.61%
2020/4/23	23,977.32	23,983.65	24,107.88	23,806.30	1.81B	0.35%
2020/4/22	23,893.36	23,540.54	23,939.29	23,483.31	1.67B	0.42%
2020/4/21	23,793.55	24,247.84	24,247.84	23,676.13	2.16B	-2.20%
2020/4/20	24,330.02	24,503.56	24,503.56	24,225.55	1.38B	-0.21%
2020/4/17	24,380.00	24,457.83	24,666.64	24,308.78	1.94B	1.56%
2020/4/16	24,006.45	24,025.45	24,102.91	23,854.79	1.87B	-0.58%
2020/4/15	24,145.34	24,499.86	24,603.60	24,090.50	1.91B	-1.19%
2020/4/14	24,435.40	24,347.61	24,546.39	24,283.13	2.05B	0.56%
2020/4/9	24,300.33	24,181.32	24,308.69	24,045.18	1.73B	1.38%
2020/4/8	23,970.37	24,191.32	24,191.32	23,897.40	1.84B	-1.17%
2020/4/7	24,253.29	24,093.05	24,262.01	23,796.03	2.54B	2.12%
2020/4/6	23,749.12	23,558.83	23,832.93	23,271.47	1.83B	2.21%
2020/4/3	23,236.11	23,072.95	23,236.11	23,030.58	1.87B	-0.19%
2020/4/2	23,280.06	22,838.67	23,280.06	22,756.13	2.56B	0.84%
2020/4/1	23,085.79	23,365.90	23,540.01	22,947.64	2.88B	-2.19%
2020/3/31	23,603.48	23,613.27	23,627.53	23,238.04	2.88B	1.85%
2020/3/30	23,175.11	23,020.85	23,491.51	22,973.33	2.55B	-1.32%
2020/3/27	23,484.28	23,768.41	23,791.20	23,354.01	2.20B	0.56%
2020/3/26	23,352.34	23,604.83	23,604.83	23,163.67	2.52B	-0.74%
2020/3/25	23,527.19	23,255.91	23,569.45	23,062.23	3.61B	3.81%
2020/3/24	22,663.49	22,497.57	22,753.01	22,383.25	3.61B	4.46%
2020/3/23	21,696.13	21,659.55	22,064.31	21,659.55	3.48B	-4.86%
2020/3/20	22,805.07	22,147.34	22,805.07	22,147.34	4.53B	5.05%
2020/3/19	21,709.13	22,221.38	22,380.34	21,139.26	5.63B	-2.61%
2020/3/18	22,291.82	23,023.34	23,425.03	22,167.42	4.22B	-4.18%
2020/3/17	23,263.73	23,001.76	23,401.20	22,676.46	3.64B	0.87%
2020/3/16	23,063.57	23,317.81	23,631.53	22,842.25	4.07B	-4.03%
2020/3/13	24,032.91	22,519.32	24,184.48	22,519.32	5.50B	-1.14%
2020/3/12	24,309.07	24,657.67	24,657.67	24,117.94	3.75B	-3.66%
2020/3/11	25,231.61	25,459.96	25,493.23	25,140.38	2.63B	-0.63%
2020/3/10	25,392.51	25,285.68	25,578.61	24,978.97	3.23B	1.41%
2020/3/9	25,040.46	25,134.02	25,321.28	24,948.38	4.68B	-4.23%
2020/3/6	26,146.67	26,397.78	26,408.80	26,084.23	2.65B	-2.32%
2020/3/5	26,767.87	26,348.16	26,805.58	26,315.36	2.52B	2.08%
2020/3/4	26,222.07	26,321.56	26,372.48	26,038.39	1.96B	-0.24%
2020/3/3	26,284.82	26,419.13	26,527.75	26,233.39	2.14B	-0.03%
2020/3/2	26,291.68	26,077.73	26,375.91	26,077.73	2.20B	0.62%
2020/2/28	26,129.93	26,249.06	26,313.55	25,989.41	3.19B	-2.42%
2020/2/27	26,778.62	26,529.17	26,849.57	26,419.97	2.11B	0.31%
2020/2/26	26,696.49	26,479.90	26,776.06	26,479.90	2.04B	-0.73%
2020/2/25	26,893.23	26,722.39	26,914.05	26,667.04	1.92B	0.27%
2020/2/24	26,820.88	27,105.35	27,105.35	26,813.22	2.04B	-1.79%
2020/2/21	27,308.81	27,450.46	27,484.53	27,264.78	1.77B	-1.09%
2020/2/20	27,609.16	27,767.28	27,767.28	27,383.13	1.58B	-0.17%
2020/2/19	27,655.81	27,486.46	27,697.46	27,448.60	1.47B	0.46%
2020/2/18	27,530.20	27,766.50	27,771.30	27,496.25	1.59B	-1.54%
2020/2/17	27,959.60	27,766.71	28,055.58	27,766.71	1.41B	0.52%
2020/2/14	27,815.60	27,698.56	27,960.66	27,695.59	1.45B	0.31%
2020/2/13	27,730.00	27,953.65	27,953.65	27,695.60	1.62B	-0.34%
2020/2/12	27,823.66	27,717.22	27,892.48	27,614.83	1.80B	0.87%
2020/2/11	27,583.88	27,514.25	27,674.81	27,436.99	1.87B	1.26%
2020/2/10	27,241.34	27,092.15	27,314.64	27,044.88	1.61B	-0.59%
2020/2/7	27,404.27	27,356.28	27,410.58	27,224.12	1.46B	-0.33%
2020/2/6	27,493.70	27,174.53	27,608.22	27,029.49	2.25B	2.64%
2020/2/5	26,786.74	26,869.32	26,926.12	26,641.92	2.50B	0.42%
2020/2/4	26,675.98	26,491.66	26,730.26	26,491.66	2.50B	1.21%
2020/2/3	26,356.98	26,189.61	26,512.58	26,145.59	2.42B	0.17%
2020/1/31	26,312.63	26,757.61	26,818.84	26,295.49	1.87B	-0.52%
2020/1/30	26,449.13	27,030.61	27,134.55	26,330.05	2.22B	-2.62%
2020/1/29	27,160.63	27,101.54	27,333.30	27,101.54	2.20B	-2.82%
2020/1/24	27,949.64	27,935.42	27,977.63	27,774.50	612.13M	0.15%
2020/1/23	27,909.12	28,109.75	28,133.03	27,706.37	1.75B	-1.52%
2020/1/22	28,341.04	28,116.50	28,393.93	27,937.68	1.34B	1.27%
2020/1/21	27,985.33	28,449.38	28,492.03	27,980.50	2.24B	-2.81%
2020/1/20	28,795.91	29,169.12	29,174.92	28,795.42	1.63B	-0.90%
2020/1/17	29,056.42	28,988.16	29,101.15	28,813.13	1.55B	0.60%
2020/1/16	28,883.04	28,806.12	28,987.73	28,709.57	1.62B	0.38%
2020/1/15	28,773.59	28,891.07	28,972.68	28,619.10	1.24B	-0.39%
2020/1/14	28,885.14	29,149.53	29,149.53	28,790.49	1.64B	-0.24%
2020/1/13	28,954.94	28,772.37	28,971.40	28,671.84	1.77B	1.11%
2020/1/10	28,638.20	28,665.14	28,665.14	28,504.27	1.45B	0.27%
2020/1/9	28,561.00	28,367.65	28,561.00	28,325.86	1.69B	1.68%
2020/1/8	28,087.92	27,999.58	28,198.61	27,857.73	1.71B	-0.83%
2020/1/7	28,322.06	28,352.68	28,473.08	28,264.07	1.30B	0.34%
2020/1/6	28,226.19	28,326.50	28,367.87	28,054.29	1.79B	-0.79%
2020/1/3	28,451.50	28,828.36	28,883.30	28,428.17	1.80B	-0.32%
2020/1/2	28,543.52	28,249.37	28,543.52	28,245.97	1.26B	1.25%
2019/12/31	28,189.75	28,241.43	28,298.46	28,123.86	873.71M	-0.46%
2019/12/30	28,319.39	28,250.48	28,418.65	28,165.13	1.42B	0.33%
2019/12/27	28,225.42	28,033.66	28,226.11	28,000.62	1.38B	1.30%
2019/12/24	27,864.21	27,901.51	27,921.29	27,792.66	483.98M	-0.15%
2019/12/23	27,906.41	28,024.62	28,024.62	27,830.08	1.22B	0.13%
2019/12/20	27,871.35	27,834.55	27,959.52	27,740.66	1.68B	0.25%
2019/12/19	27,800.49	27,908.78	27,908.78	27,675.24	1.30B	-0.30%
2019/12/18	27,884.21	27,946.74	27,970.76	27,775.98	1.84B	0.15%
2019/12/17	27,843.71	27,630.69	27,894.72	27,563.44	1.93B	1.22%
2019/12/16	27,508.09	27,530.50	27,715.93	27,473.32	1.42B	-0.65%
2019/12/13	27,687.76	27,494.51	27,687.76	27,405.26	2.21B	2.57%
2019/12/12	26,994.14	26,837.94	27,048.98	26,837.94	1.45B	1.31%
2019/12/11	26,645.43	26,410.09	26,659.98	26,364.43	1.41B	0.79%
2019/12/10	26,436.62	26,378.99	26,527.09	26,355.53	956.29M	-0.22%
2019/12/9	26,494.73	26,513.97	26,618.25	26,432.27	1.30B	-0.01%
2019/12/6	26,498.37	26,345.20	26,520.08	26,309.34	1.64B	1.07%
2019/12/5	26,217.04	26,300.51	26,300.51	26,134.06	1.23B	0.59%
2019/12/4	26,062.56	26,071.39	26,191.79	25,995.15	1.50B	-1.25%
2019/12/3	26,391.30	26,315.97	26,424.12	26,063.02	1.80B	-0.20%
2019/12/2	26,444.72	26,475.34	26,511.55	26,393.09	1.35B	0.37%
2019/11/29	26,346.49	26,705.38	26,705.38	26,308.10	2.00B	-2.03%
2019/11/28	26,893.73	26,763.63	26,991.80	26,763.63	998.84M	-0.22%
2019/11/27	26,954.00	26,943.52	26,974.28	26,866.80	1.13B	0.15%
2019/11/26	26,913.92	27,183.90	27,227.87	26,913.92	2.42B	-0.29%
2019/11/25	26,993.04	26,873.35	27,114.22	26,852.89	1.50B	1.50%
2019/11/22	26,595.08	26,584.88	26,690.17	26,487.67	1.10B	0.48%
2019/11/21	26,466.88	26,587.59	26,587.59	26,306.02	1.71B	-1.57%
2019/11/20	26,889.61	26,936.79	26,962.17	26,804.35	1.33B	-0.75%
2019/11/19	27,093.80	26,671.32	27,093.80	26,605.63	1.54B	1.55%
2019/11/18	26,681.09	26,442.39	26,702.16	26,406.35	1.43B	1.35%
2019/11/15	26,326.66	26,529.95	26,544.65	26,300.08	1.18B	0.01%
2019/11/14	26,323.69	26,444.23	26,605.96	26,203.97	1.55B	-0.93%
2019/11/13	26,571.46	26,761.16	26,761.16	26,465.33	1.86B	-1.82%
2019/11/12	27,065.28	27,064.26	27,076.67	26,794.61	1.15B	0.52%
2019/11/11	26,926.55	27,361.41	27,361.41	26,830.47	1.92B	-2.62%
2019/11/8	27,651.14	27,894.56	27,894.56	27,582.29	1.49B	-0.70%
2019/11/7	27,847.23	27,690.60	27,900.80	27,534.91	1.35B	0.57%
2019/11/6	27,688.64	27,636.33	27,750.91	27,547.77	1.32B	0.02%
2019/11/5	27,683.40	27,601.10	27,733.07	27,463.33	1.75B	0.49%
2019/11/4	27,547.30	27,299.88	27,547.30	27,299.46	1.78B	1.65%
2019/11/1	27,100.76	26,806.44	27,102.42	26,800.57	1.42B	0.72%
2019/10/31	26,906.72	26,708.45	27,009.50	26,708.45	1.91B	0.90%
2019/10/30	26,667.71	26,766.98	26,809.53	26,602.95	1.55B	-0.44%
2019/10/29	26,786.76	27,027.56	27,027.56	26,729.06	1.52B	-0.39%
2019/10/28	26,891.26	26,770.11	27,005.68	26,762.70	1.48B	0.84%
2019/10/25	26,667.39	26,795.64	26,795.64	26,621.18	1.15B	-0.49%
2019/10/24	26,797.95	26,651.03	26,810.43	26,592.18	1.50B	0.87%
2019/10/23	26,566.73	26,771.98	26,818.99	26,491.71	1.27B	-0.82%
2019/10/22	26,786.20	26,813.81	26,844.29	26,698.30	1.50B	0.23%
2019/10/21	26,725.68	26,715.22	26,818.44	26,658.32	1.05B	0.02%
2019/10/18	26,719.58	26,910.55	26,985.08	26,650.13	1.54B	-0.48%
2019/10/17	26,848.49	26,809.04	26,956.82	26,729.51	1.40B	0.69%
2019/10/16	26,664.28	26,553.90	26,698.56	26,432.43	1.69B	0.61%
2019/10/15	26,503.93	26,609.13	26,609.13	26,433.43	1.57B	-0.07%
2019/10/14	26,521.85	26,520.93	26,636.93	26,386.41	2.10B	0.81%
2019/10/11	26,308.44	25,986.82	26,393.01	25,976.07	2.03B	2.34%
2019/10/10	25,707.93	25,625.57	25,809.58	25,521.95	1.43B	0.10%
2019/10/9	25,682.81	25,736.88	25,866.84	25,656.66	1.59B	-0.81%
2019/10/8	25,893.40	25,848.73	26,180.03	25,761.50	1.78B	0.28%
2019/10/4	25,821.03	26,169.51	26,169.51	25,612.49	1.14B	-1.11%
2019/10/3	26,110.31	25,831.44	26,192.87	25,809.47	1.14B	0.26%
2019/10/2	26,042.69	25,901.47	26,092.62	25,778.22	1.20B	-0.19%
2019/9/30	26,092.27	25,844.71	26,161.70	25,786.29	1.34B	0.53%
2019/9/27	25,954.81	25,977.98	26,017.46	25,840.66	984.28M	-0.33%
2019/9/26	26,041.93	26,075.15	26,099.64	25,917.58	1.70B	0.37%
2019/9/25	25,945.35	26,162.71	26,190.56	25,917.68	1.76B	-1.28%
2019/9/24	26,281.00	26,300.21	26,391.98	26,207.27	2.09B	0.22%
2019/9/23	26,222.40	26,463.62	26,483.03	26,186.01	1.29B	-0.81%
2019/9/20	26,435.67	26,532.88	26,564.36	26,410.41	1.97B	-0.13%
2019/9/19	26,468.95	26,820.73	26,820.73	26,372.09	1.33B	-1.07%
2019/9/18	26,754.12	26,838.43	26,891.16	26,730.63	1.37B	-0.13%
2019/9/17	26,790.24	26,942.96	26,951.84	26,694.37	1.85B	-1.23%
2019/9/16	27,124.55	27,212.89	27,212.89	26,976.30	2.19B	-0.83%
2019/9/13	27,352.69	27,154.51	27,366.45	27,074.54	1.18B	0.98%
2019/9/12	27,087.63	27,283.98	27,283.98	26,967.25	1.34B	-0.26%
2019/9/11	27,159.06	26,790.64	27,159.51	26,705.63	2.07B	1.78%
2019/9/10	26,683.68	26,831.98	26,870.77	26,634.47	1.74B	0.01%
2019/9/9	26,681.40	26,743.36	26,807.86	26,609.65	1.70B	-0.04%
2019/9/6	26,690.76	26,773.13	26,790.79	26,563.17	1.90B	0.66%
2019/9/5	26,515.53	26,512.86	26,697.85	26,283.12	2.00B	-0.03%
2019/9/4	26,523.23	25,675.16	26,654.21	25,675.16	2.69B	3.90%
2019/9/3	25,527.85	25,546.32	25,736.05	25,498.11	1.15B	-0.39%
2019/9/2	25,626.55	25,627.83	25,662.31	25,502.70	1.30B	-0.38%
2019/8/30	25,724.73	26,011.64	26,011.64	25,536.15	2.02B	0.08%
2019/8/29	25,703.50	25,606.33	25,714.78	25,372.49	1.78B	0.34%
2019/8/28	25,615.48	25,767.08	25,830.64	25,596.08	1.46B	-0.19%
2019/8/27	25,664.07	25,715.98	25,764.61	25,581.73	2.21B	-0.06%
2019/8/26	25,680.33	25,322.00	25,692.28	25,249.51	2.48B	-1.91%
2019/8/23	26,179.33	26,057.88	26,241.22	25,940.44	1.62B	0.50%
2019/8/22	26,048.72	26,272.91	26,288.24	25,977.67	1.78B	-0.84%
2019/8/21	26,270.04	26,160.54	26,318.13	26,075.91	1.70B	0.15%
2019/8/20	26,231.54	26,256.54	26,347.23	26,149.40	1.82B	-0.23%
2019/8/19	26,291.84	25,994.80	26,356.22	25,994.80	2.14B	2.17%
