# Supplementary material for: Enhanced separation of long-term memory from short-term memory on top of LSTM: Neural network-based stock index forecasting
Source: PLoS One. 2025 Jun 2;20(6):e0322737. doi: 10.1371/journal.pone.0322737 (PMC12129176; doi:10.1371/journal.pone.0322737)
Supplement: Data Source The data of SSE — (CSV) [file pone.0322737.s005.csv]

Date	Close	Open	High	Low	Vol.	Change %
09/19/2024	2,736.02	2,723.21	2,747.74	2,697.78	31.52B	0.69%
09/18/2024	2,717.28	2,705.35	2,724.11	2,689.70	24.78B	0.49%
09/13/2024	2,704.09	2,718.99	2,728.78	2,703.37	25.13B	-0.48%
09/12/2024	2,717.12	2,722.14	2,734.68	2,716.56	24.01B	-0.17%
09/11/2024	2,721.80	2,732.73	2,732.73	2,710.62	24.23B	-0.82%
09/10/2024	2,744.19	2,737.88	2,750.12	2,718.63	26.22B	0.28%
09/09/2024	2,736.49	2,754.72	2,756.56	2,726.97	26.15B	-1.06%
09/06/2024	2,765.81	2,791.76	2,804.09	2,765.64	25.36B	-0.81%
09/05/2024	2,788.31	2,785.26	2,796.02	2,777.47	24.20B	0.14%
09/04/2024	2,784.28	2,786.50	2,800.61	2,781.94	25.75B	-0.67%
09/03/2024	2,802.98	2,809.17	2,814.90	2,794.91	27.57B	-0.29%
09/02/2024	2,811.03	2,832.35	2,839.28	2,810.37	34.07B	-1.10%
08/30/2024	2,842.21	2,819.65	2,867.96	2,817.01	39.75B	0.68%
08/29/2024	2,823.11	2,829.45	2,831.43	2,815.38	27.75B	-0.50%
08/28/2024	2,837.43	2,844.33	2,852.56	2,830.96	22.87B	-0.40%
08/27/2024	2,848.73	2,850.88	2,853.78	2,843.16	23.07B	-0.24%
08/26/2024	2,855.52	2,855.47	2,860.65	2,844.38	22.74B	0.04%
08/23/2024	2,854.37	2,844.77	2,860.73	2,839.34	22.67B	0.20%
08/22/2024	2,848.77	2,856.20	2,861.61	2,845.50	24.54B	-0.27%
08/21/2024	2,856.58	2,858.94	2,863.89	2,848.15	22.92B	-0.35%
08/20/2024	2,866.66	2,895.55	2,896.52	2,855.33	26.37B	-0.93%
08/19/2024	2,893.67	2,877.95	2,905.15	2,877.77	26.17B	0.49%
08/16/2024	2,879.43	2,877.94	2,888.68	2,873.06	26.37B	0.07%
08/15/2024	2,877.36	2,844.20	2,889.09	2,839.39	27.19B	0.94%
08/14/2024	2,850.65	2,866.24	2,866.24	2,850.40	21.79B	-0.60%
08/13/2024	2,867.95	2,860.41	2,867.95	2,845.31	23.17B	0.34%
08/12/2024	2,858.20	2,858.89	2,869.27	2,851.30	24.42B	-0.14%
08/09/2024	2,862.19	2,879.87	2,887.85	2,862.19	28.43B	-0.27%
08/08/2024	2,869.90	2,864.76	2,886.40	2,850.87	28.91B	0.00%
08/07/2024	2,869.83	2,864.01	2,886.94	2,857.72	26.31B	0.09%
08/06/2024	2,867.28	2,878.65	2,888.20	2,845.33	29.73B	0.23%
08/05/2024	2,860.70	2,889.36	2,919.03	2,860.70	35.55B	-1.54%
08/02/2024	2,905.34	2,913.02	2,931.26	2,902.72	31.22B	-0.92%
08/01/2024	2,932.39	2,940.12	2,947.88	2,928.83	34.66B	-0.22%
07/31/2024	2,938.75	2,877.54	2,940.59	2,876.30	41.27B	2.06%
07/30/2024	2,879.30	2,885.22	2,885.22	2,865.15	26.25B	-0.43%
07/29/2024	2,891.85	2,889.47	2,898.95	2,878.58	25.69B	0.03%
07/26/2024	2,890.90	2,886.00	2,899.12	2,875.40	27.84B	0.14%
07/25/2024	2,886.74	2,891.89	2,897.77	2,872.85	27.46B	-0.52%
07/24/2024	2,901.95	2,909.15	2,922.03	2,894.29	30.61B	-0.46%
07/23/2024	2,915.37	2,960.50	2,960.50	2,915.37	29.63B	-1.65%
07/22/2024	2,964.22	2,978.19	2,978.60	2,946.56	27.88B	-0.61%
07/19/2024	2,982.31	2,963.51	2,986.24	2,955.12	28.09B	0.17%
07/18/2024	2,977.13	2,951.14	2,978.09	2,937.90	27.80B	0.48%
07/17/2024	2,962.85	2,970.81	2,972.79	2,957.95	28.23B	-0.45%
07/16/2024	2,976.30	2,963.90	2,977.36	2,959.67	26.08B	0.08%
07/15/2024	2,974.01	2,963.85	2,977.31	2,959.13	26.90B	0.09%
07/12/2024	2,971.29	2,965.61	2,977.14	2,963.30	30.37B	0.03%
07/11/2024	2,970.39	2,957.25	2,971.36	2,947.40	32.84B	1.06%
07/10/2024	2,939.36	2,949.03	2,958.86	2,935.33	30.15B	-0.68%
07/09/2024	2,959.37	2,919.57	2,963.78	2,904.04	31.51B	1.26%
07/08/2024	2,922.45	2,939.84	2,947.61	2,917.23	27.75B	-0.93%
07/05/2024	2,949.93	2,954.37	2,957.11	2,920.20	27.23B	-0.26%
07/04/2024	2,957.57	2,984.83	2,995.57	2,955.29	27.43B	-0.83%
07/03/2024	2,982.38	2,995.66	2,998.54	2,978.07	24.63B	-0.49%
07/02/2024	2,997.01	2,992.86	3,004.99	2,989.47	28.14B	0.08%
07/01/2024	2,994.73	2,965.25	2,996.41	2,961.86	29.78B	0.92%
06/28/2024	2,967.40	2,940.30	2,985.47	2,939.98	31.52B	0.73%
06/27/2024	2,945.85	2,962.70	2,963.06	2,944.90	27.05B	-0.90%
06/26/2024	2,972.53	2,943.45	2,976.67	2,933.33	28.24B	0.76%
06/25/2024	2,950.00	2,962.77	2,971.65	2,935.54	27.32B	-0.44%
06/24/2024	2,963.10	2,982.83	2,990.64	2,960.13	29.87B	-1.17%
06/21/2024	2,998.14	2,998.24	3,011.91	2,985.93	25.50B	-0.24%
06/20/2024	3,005.44	3,015.72	3,028.51	3,001.77	29.55B	-0.42%
06/19/2024	3,018.05	3,029.10	3,030.23	3,015.33	26.13B	-0.40%
06/18/2024	3,030.25	3,015.07	3,031.98	3,012.52	27.36B	0.48%
06/17/2024	3,015.89	3,017.72	3,026.62	3,012.05	29.58B	-0.55%
06/14/2024	3,032.63	3,020.96	3,037.90	3,011.58	34.87B	0.12%
06/13/2024	3,028.92	3,038.09	3,040.40	3,022.82	29.79B	-0.28%
06/12/2024	3,037.47	3,025.30	3,042.04	3,021.31	27.95B	0.31%
06/11/2024	3,028.05	3,042.13	3,043.20	3,013.86	31.05B	-0.76%
06/07/2024	3,051.28	3,053.92	3,065.02	3,031.04	31.63B	0.08%
06/06/2024	3,048.79	3,069.44	3,077.67	3,040.83	36.99B	-0.54%
06/05/2024	3,065.40	3,086.05	3,092.35	3,064.74	29.05B	-0.83%
06/04/2024	3,091.20	3,071.32	3,095.32	3,063.59	30.93B	0.41%
06/03/2024	3,078.49	3,085.98	3,097.20	3,061.28	35.76B	-0.27%
05/31/2024	3,086.81	3,094.76	3,107.60	3,086.81	27.61B	-0.16%
05/30/2024	3,091.68	3,103.71	3,121.22	3,085.38	30.24B	-0.62%
05/29/2024	3,111.02	3,108.03	3,128.14	3,100.98	29.00B	0.05%
05/28/2024	3,109.57	3,122.39	3,130.31	3,106.36	31.01B	-0.46%
05/27/2024	3,124.04	3,094.14	3,125.51	3,091.99	31.94B	1.14%
05/24/2024	3,088.87	3,110.75	3,130.42	3,087.79	30.65B	-0.88%
05/23/2024	3,116.39	3,149.88	3,150.63	3,110.28	35.39B	-1.33%
05/22/2024	3,158.54	3,157.19	3,166.92	3,152.46	35.41B	0.02%
05/21/2024	3,157.97	3,164.68	3,165.22	3,148.34	33.58B	-0.42%
05/20/2024	3,171.15	3,156.15	3,174.27	3,155.99	42.69B	0.54%
05/17/2024	3,154.03	3,121.71	3,154.03	3,116.78	38.39B	1.01%
05/16/2024	3,122.40	3,127.18	3,137.88	3,116.16	36.74B	0.08%
05/15/2024	3,119.90	3,141.25	3,142.97	3,117.93	32.10B	-0.82%
05/14/2024	3,145.77	3,148.85	3,155.81	3,137.61	34.35B	-0.07%
05/13/2024	3,148.02	3,139.48	3,157.37	3,126.17	39.70B	-0.21%
05/10/2024	3,154.55	3,158.59	3,163.14	3,137.15	38.43B	0.01%
05/09/2024	3,154.32	3,128.16	3,158.46	3,128.16	36.09B	0.83%
05/08/2024	3,128.48	3,141.49	3,144.99	3,126.17	33.40B	-0.61%
05/07/2024	3,147.74	3,139.66	3,151.22	3,133.69	37.91B	0.22%
05/06/2024	3,140.72	3,132.51	3,142.38	3,126.77	45.07B	1.16%
04/30/2024	3,104.82	3,110.16	3,123.29	3,104.29	44.02B	-0.26%
04/29/2024	3,113.04	3,086.68	3,119.69	3,080.59	50.69B	0.79%
04/26/2024	3,088.64	3,054.98	3,092.43	3,054.98	43.94B	1.17%
04/25/2024	3,052.90	3,037.93	3,060.26	3,034.65	29.23B	0.27%
04/24/2024	3,044.82	3,029.40	3,045.64	3,019.12	30.53B	0.76%
04/23/2024	3,021.98	3,038.61	3,044.94	3,016.52	32.56B	-0.74%
04/22/2024	3,044.60	3,059.06	3,078.42	3,042.54	35.72B	-0.67%
04/19/2024	3,065.26	3,060.30	3,080.32	3,055.06	37.55B	-0.29%
04/18/2024	3,074.22	3,060.03	3,102.55	3,057.76	41.63B	0.09%
04/17/2024	3,071.38	3,008.06	3,071.38	3,002.06	41.34B	2.14%
04/16/2024	3,007.07	3,043.55	3,052.43	3,005.34	44.81B	-1.65%
04/15/2024	3,057.38	3,013.67	3,066.94	2,995.54	46.12B	1.26%
04/12/2024	3,019.47	3,035.58	3,043.56	3,014.83	33.42B	-0.49%
04/11/2024	3,034.25	3,013.57	3,050.34	3,009.90	34.09B	0.23%
04/10/2024	3,027.33	3,045.96	3,049.61	3,013.59	34.90B	-0.70%
04/09/2024	3,048.54	3,044.61	3,051.59	3,033.21	33.35B	0.05%
04/08/2024	3,047.05	3,057.33	3,077.35	3,045.47	40.29B	-0.72%
04/03/2024	3,069.30	3,074.89	3,079.02	3,057.40	36.32B	-0.18%
04/02/2024	3,074.96	3,076.88	3,085.54	3,063.98	36.73B	-0.08%
04/01/2024	3,077.38	3,049.02	3,078.49	3,049.02	37.54B	1.19%
03/29/2024	3,041.17	3,008.38	3,041.30	3,008.17	33.48B	1.01%
03/28/2024	3,010.66	2,988.59	3,033.37	2,984.12	35.32B	0.59%
03/27/2024	2,993.14	3,026.81	3,030.45	2,993.14	34.32B	-1.26%
03/26/2024	3,031.48	3,026.92	3,036.49	3,006.26	34.59B	0.17%
03/25/2024	3,026.31	3,040.50	3,065.26	3,026.31	38.75B	-0.71%
03/22/2024	3,048.03	3,070.55	3,073.21	3,027.76	39.47B	-0.95%
03/21/2024	3,077.11	3,084.41	3,090.05	3,069.27	36.69B	-0.08%
03/20/2024	3,079.69	3,058.65	3,081.75	3,056.65	34.92B	0.55%
03/19/2024	3,062.76	3,077.98	3,090.05	3,062.63	38.41B	-0.72%
03/18/2024	3,084.93	3,057.21	3,085.31	3,055.92	40.67B	0.99%
03/15/2024	3,054.64	3,031.52	3,056.45	3,023.22	36.03B	0.54%
03/14/2024	3,038.23	3,042.41	3,060.00	3,020.64	36.41B	-0.18%
03/13/2024	3,043.83	3,053.34	3,061.95	3,031.90	36.50B	-0.40%
03/12/2024	3,055.94	3,068.18	3,075.13	3,044.86	41.57B	-0.41%
03/11/2024	3,068.46	3,042.62	3,068.46	3,035.45	36.16B	0.74%
03/08/2024	3,046.02	3,026.17	3,049.19	3,016.90	31.92B	0.61%
03/07/2024	3,027.40	3,040.21	3,063.69	3,023.12	37.72B	-0.41%
03/06/2024	3,039.93	3,041.75	3,060.56	3,034.35	34.10B	-0.26%
03/05/2024	3,047.79	3,027.10	3,052.54	3,022.18	38.35B	0.28%
03/04/2024	3,039.31	3,026.61	3,040.34	3,007.68	38.78B	0.41%
03/01/2024	3,027.02	3,013.82	3,032.23	3,003.76	37.91B	0.39%
02/29/2024	3,015.17	2,943.62	3,015.17	2,943.62	40.97B	1.94%
02/28/2024	2,957.85	3,016.26	3,031.49	2,957.85	54.41B	-1.91%
02/27/2024	3,015.48	2,966.42	3,015.48	2,961.15	37.30B	1.29%
02/26/2024	2,977.02	3,002.12	3,009.48	2,967.06	40.90B	-0.93%
02/23/2024	3,004.88	2,992.91	3,009.14	2,979.97	38.01B	0.55%
02/22/2024	2,988.36	2,945.45	2,988.36	2,944.50	35.41B	1.27%
02/21/2024	2,950.96	2,906.02	2,994.61	2,898.05	44.42B	0.97%
02/20/2024	2,922.73	2,902.88	2,927.31	2,887.47	35.01B	0.42%
02/19/2024	2,910.54	2,886.59	2,910.54	2,867.71	45.90B	1.56%
02/08/2024	2,865.90	2,832.49	2,867.47	2,827.90	53.11B	1.28%
02/07/2024	2,829.70	2,791.51	2,829.70	2,770.53	54.71B	1.44%
02/06/2024	2,789.49	2,680.48	2,802.93	2,669.67	50.28B	3.23%
02/05/2024	2,702.19	2,716.08	2,739.74	2,635.09	47.90B	-1.02%
02/02/2024	2,730.15	2,773.29	2,791.68	2,666.33	42.62B	-1.46%
02/01/2024	2,770.74	2,773.42	2,805.01	2,752.78	35.29B	-0.64%
01/31/2024	2,788.55	2,815.50	2,834.01	2,782.59	37.71B	-1.48%
01/30/2024	2,830.53	2,866.28	2,881.35	2,829.25	33.57B	-1.83%
01/29/2024	2,883.36	2,910.61	2,923.90	2,883.33	41.06B	-0.92%
01/26/2024	2,910.22	2,897.91	2,924.31	2,890.48	42.11B	0.14%
01/25/2024	2,906.11	2,823.83	2,906.79	2,821.71	44.20B	3.03%
01/24/2024	2,820.77	2,782.14	2,823.70	2,743.40	36.91B	1.80%
01/23/2024	2,770.98	2,746.89	2,784.84	2,724.16	30.87B	0.53%
01/22/2024	2,756.34	2,826.50	2,828.32	2,735.37	35.02B	-2.68%
01/19/2024	2,832.28	2,836.97	2,849.88	2,822.84	26.67B	-0.47%
01/18/2024	2,845.78	2,822.67	2,849.26	2,760.98	39.04B	0.43%
01/17/2024	2,833.62	2,887.29	2,887.49	2,833.62	26.13B	-2.09%
01/16/2024	2,893.99	2,881.56	2,896.68	2,861.13	28.63B	0.27%
01/15/2024	2,886.29	2,872.56	2,904.46	2,869.22	24.46B	0.15%
01/12/2024	2,881.98	2,880.04	2,904.17	2,878.88	26.16B	-0.16%
01/11/2024	2,886.65	2,873.80	2,896.18	2,867.72	26.71B	0.31%
01/10/2024	2,877.70	2,886.98	2,903.16	2,870.42	24.40B	-0.54%
01/09/2024	2,893.25	2,887.11	2,900.73	2,878.41	26.30B	0.20%
01/08/2024	2,887.54	2,923.46	2,924.46	2,887.54	27.03B	-1.42%
01/05/2024	2,929.18	2,949.82	2,967.97	2,916.72	30.10B	-0.85%
01/04/2024	2,954.35	2,965.51	2,966.68	2,936.63	26.50B	-0.43%
01/03/2024	2,967.25	2,957.11	2,971.28	2,953.29	28.55B	0.17%
01/02/2024	2,962.28	2,972.77	2,976.27	2,962.28	30.41B	-0.43%
12/29/2023	2,974.93	2,950.84	2,975.03	2,950.02	29.07B	0.68%
12/28/2023	2,954.70	2,913.11	2,961.65	2,909.39	33.92B	1.38%
12/27/2023	2,914.61	2,900.15	2,917.96	2,890.17	24.79B	0.54%
12/26/2023	2,898.88	2,917.97	2,917.97	2,892.84	22.81B	-0.68%
12/25/2023	2,918.81	2,909.88	2,920.63	2,903.99	22.98B	0.14%
12/22/2023	2,914.78	2,919.29	2,935.70	2,906.51	29.66B	-0.13%
12/21/2023	2,918.71	2,892.02	2,924.26	2,882.02	28.25B	0.57%
12/20/2023	2,902.11	2,932.12	2,937.10	2,902.04	26.56B	-1.03%
12/19/2023	2,932.39	2,928.76	2,940.50	2,914.13	26.59B	0.05%
12/18/2023	2,930.80	2,936.58	2,951.15	2,924.33	29.31B	-0.40%
12/15/2023	2,942.56	2,966.30	2,976.31	2,940.03	28.93B	-0.56%
12/14/2023	2,958.99	2,979.70	2,986.18	2,958.07	27.15B	-0.33%
12/13/2023	2,968.76	2,997.34	2,997.34	2,968.76	28.28B	-1.15%
12/12/2023	3,003.44	2,986.33	3,003.75	2,980.45	28.76B	0.40%
12/11/2023	2,991.44	2,956.29	2,995.67	2,930.42	36.02B	0.74%
12/08/2023	2,969.56	2,965.39	2,980.83	2,962.33	36.91B	0.11%
12/07/2023	2,966.21	2,965.65	2,976.01	2,949.14	29.62B	-0.09%
12/06/2023	2,968.93	2,966.95	2,985.31	2,959.60	29.41B	-0.11%
12/05/2023	2,972.30	3,017.01	3,017.01	2,972.30	29.39B	-1.67%
12/04/2023	3,022.91	3,033.30	3,038.98	3,022.35	28.82B	-0.29%
12/01/2023	3,031.64	3,027.35	3,035.76	3,010.23	28.61B	0.06%
11/30/2023	3,029.67	3,021.10	3,030.91	3,013.77	28.29B	0.26%
11/29/2023	3,021.69	3,038.46	3,038.98	3,017.66	27.80B	-0.56%
11/28/2023	3,038.55	3,028.60	3,039.69	3,020.23	26.89B	0.23%
11/27/2023	3,031.70	3,038.19	3,038.36	3,015.01	31.05B	-0.30%
11/24/2023	3,040.97	3,060.33	3,060.33	3,037.20	28.78B	-0.68%
11/23/2023	3,061.86	3,041.68	3,062.87	3,034.30	27.66B	0.60%
11/22/2023	3,043.61	3,060.50	3,067.96	3,043.61	28.91B	-0.79%
11/21/2023	3,067.93	3,074.83	3,089.77	3,063.34	33.07B	-0.01%
11/20/2023	3,068.32	3,056.93	3,072.51	3,043.51	28.76B	0.46%
11/17/2023	3,054.37	3,043.62	3,055.86	3,033.75	26.76B	0.11%
11/16/2023	3,050.93	3,066.86	3,071.45	3,050.93	27.11B	-0.71%
11/15/2023	3,072.83	3,077.03	3,080.13	3,064.35	30.42B	0.55%
11/14/2023	3,056.07	3,046.82	3,059.53	3,044.43	29.48B	0.31%
11/13/2023	3,046.53	3,044.03	3,048.62	3,028.17	29.04B	0.25%
11/10/2023	3,038.97	3,043.56	3,044.00	3,027.09	28.55B	-0.47%
11/09/2023	3,053.28	3,047.65	3,063.47	3,045.83	31.56B	0.03%
11/08/2023	3,052.37	3,051.15	3,062.99	3,037.29	33.57B	-0.16%
11/07/2023	3,057.27	3,052.92	3,064.58	3,042.47	32.69B	-0.04%
11/06/2023	3,058.41	3,047.13	3,058.99	3,037.69	37.30B	0.91%
11/03/2023	3,030.80	3,012.47	3,040.98	3,012.47	26.85B	0.71%
11/02/2023	3,009.41	3,028.66	3,038.64	3,009.12	26.88B	-0.45%
11/01/2023	3,023.08	3,038.18	3,038.33	3,013.93	28.01B	0.14%
10/31/2023	3,018.77	3,019.65	3,023.00	3,006.61	31.99B	-0.09%
10/30/2023	3,021.55	3,009.61	3,028.26	3,002.35	36.06B	0.12%
10/27/2023	3,017.78	2,978.40	3,029.21	2,974.88	32.18B	0.99%
10/26/2023	2,988.30	2,960.10	2,990.33	2,956.01	29.18B	0.48%
10/25/2023	2,974.11	2,986.41	2,993.30	2,972.42	33.24B	0.40%
10/24/2023	2,962.24	2,944.31	2,964.76	2,929.09	31.10B	0.78%
10/23/2023	2,939.29	2,969.79	2,973.66	2,923.51	27.89B	-1.47%
10/20/2023	2,983.06	2,995.36	3,006.27	2,977.17	26.71B	-0.74%
10/19/2023	3,005.39	3,043.20	3,043.20	3,004.77	30.40B	-1.74%
10/18/2023	3,058.71	3,076.58	3,076.58	3,057.06	26.86B	-0.80%
10/17/2023	3,083.50	3,076.43	3,084.07	3,064.89	25.90B	0.32%
10/16/2023	3,073.81	3,091.06	3,091.13	3,063.69	26.39B	-0.46%
10/13/2023	3,088.10	3,092.00	3,094.92	3,080.55	25.51B	-0.64%
10/12/2023	3,107.90	3,101.71	3,109.99	3,092.18	27.48B	0.94%
10/11/2023	3,078.96	3,085.70	3,095.66	3,071.94	25.99B	0.12%
10/10/2023	3,075.24	3,104.36	3,109.98	3,073.19	25.53B	-0.70%
10/09/2023	3,096.92	3,100.00	3,103.36	3,072.64	26.44B	-0.44%
09/28/2023	3,110.48	3,117.75	3,121.84	3,105.94	23.63B	0.10%
09/27/2023	3,107.32	3,104.04	3,125.45	3,103.84	24.05B	0.16%
09/26/2023	3,102.27	3,114.02	3,120.29	3,102.27	22.26B	-0.43%
09/25/2023	3,115.61	3,131.21	3,131.21	3,112.15	25.81B	-0.54%
09/22/2023	3,132.43	3,084.76	3,132.56	3,078.80	28.60B	1.55%
09/21/2023	3,084.70	3,103.18	3,113.49	3,084.70	22.87B	-0.77%
09/20/2023	3,108.57	3,118.67	3,122.13	3,108.16	22.81B	-0.52%
09/19/2023	3,124.96	3,123.99	3,131.13	3,113.53	25.37B	-0.03%
09/18/2023	3,125.93	3,110.44	3,128.70	3,098.50	25.94B	0.26%
09/15/2023	3,117.74	3,133.59	3,141.96	3,107.45	29.20B	-0.28%
09/14/2023	3,126.55	3,124.85	3,135.02	3,111.86	26.40B	0.11%
09/13/2023	3,123.07	3,137.77	3,143.76	3,106.97	24.97B	-0.45%
09/12/2023	3,137.06	3,140.34	3,147.51	3,134.32	23.47B	-0.18%
09/11/2023	3,142.78	3,119.61	3,155.10	3,113.82	29.04B	0.84%
09/08/2023	3,116.72	3,114.23	3,126.04	3,104.67	22.81B	-0.18%
09/07/2023	3,122.35	3,152.20	3,152.27	3,120.82	26.93B	-1.13%
09/06/2023	3,158.08	3,147.14	3,162.15	3,136.90	26.70B	0.12%
09/05/2023	3,154.37	3,169.74	3,169.74	3,150.08	29.41B	-0.71%
09/04/2023	3,177.06	3,145.94	3,177.06	3,143.38	36.64B	1.40%
09/01/2023	3,133.25	3,126.02	3,143.85	3,123.19	29.23B	0.43%
08/31/2023	3,119.88	3,134.55	3,139.98	3,113.95	31.34B	-0.55%
08/30/2023	3,137.14	3,144.41	3,153.69	3,126.90	34.75B	0.04%
08/29/2023	3,135.89	3,091.94	3,145.76	3,090.44	39.89B	1.20%
08/28/2023	3,098.64	3,219.04	3,219.04	3,089.12	48.56B	1.13%
08/25/2023	3,064.07	3,068.61	3,085.05	3,053.04	29.33B	-0.59%
08/24/2023	3,082.24	3,085.91	3,106.18	3,072.95	30.00B	0.12%
08/23/2023	3,078.40	3,116.27	3,116.38	3,077.61	27.22B	-1.34%
08/22/2023	3,120.33	3,103.78	3,126.78	3,074.53	30.93B	0.88%
08/21/2023	3,092.98	3,125.99	3,134.96	3,092.98	26.58B	-1.24%
08/18/2023	3,131.95	3,165.10	3,179.12	3,131.95	29.44B	-1.00%
08/17/2023	3,163.74	3,137.35	3,167.45	3,123.25	29.47B	0.43%
08/16/2023	3,150.13	3,164.70	3,176.63	3,149.72	28.17B	-0.82%
08/15/2023	3,176.18	3,180.56	3,186.23	3,147.35	27.33B	-0.07%
08/14/2023	3,178.43	3,159.71	3,180.51	3,141.66	29.98B	-0.34%
08/11/2023	3,189.25	3,254.48	3,254.48	3,189.25	33.01B	-2.01%
08/10/2023	3,254.56	3,242.21	3,257.03	3,234.12	28.74B	0.31%
08/09/2023	3,244.49	3,251.15	3,257.08	3,240.29	27.12B	-0.49%
08/08/2023	3,260.62	3,260.72	3,274.52	3,246.67	31.65B	-0.25%
08/07/2023	3,268.83	3,276.78	3,276.78	3,258.54	36.03B	-0.59%
08/04/2023	3,288.08	3,296.09	3,315.05	3,281.73	47.09B	0.23%
08/03/2023	3,280.46	3,254.57	3,280.86	3,247.27	38.47B	0.58%
08/02/2023	3,261.69	3,281.86	3,290.82	3,252.30	40.53B	-0.89%
08/01/2023	3,290.95	3,288.76	3,305.34	3,279.57	45.99B	0.00%
07/31/2023	3,291.04	3,287.21	3,322.13	3,281.01	45.90B	0.46%
07/28/2023	3,275.93	3,206.74	3,280.28	3,200.99	41.11B	1.84%
07/27/2023	3,216.67	3,225.48	3,245.60	3,210.47	32.71B	-0.20%
07/26/2023	3,223.03	3,228.09	3,229.89	3,212.88	31.72B	-0.26%
07/25/2023	3,231.52	3,201.46	3,231.75	3,201.46	34.86B	2.13%
07/24/2023	3,164.16	3,157.47	3,178.73	3,151.13	21.66B	-0.11%
07/21/2023	3,167.75	3,163.42	3,185.64	3,157.33	22.53B	-0.06%
07/20/2023	3,169.52	3,201.91	3,209.06	3,165.67	23.89B	-0.92%
07/19/2023	3,198.84	3,195.01	3,204.36	3,181.56	21.74B	0.03%
07/18/2023	3,197.82	3,206.79	3,210.25	3,190.00	23.50B	-0.37%
07/17/2023	3,209.63	3,219.02	3,219.02	3,195.89	25.02B	-0.87%
07/14/2023	3,237.70	3,240.97	3,248.39	3,234.00	27.33B	0.04%
07/13/2023	3,236.48	3,202.70	3,238.47	3,202.70	27.66B	1.26%
07/12/2023	3,196.13	3,220.38	3,224.33	3,193.44	27.14B	-0.78%
07/11/2023	3,221.37	3,211.12	3,221.68	3,200.38	22.76B	0.55%
07/10/2023	3,203.70	3,208.73	3,216.53	3,192.66	23.66B	0.22%
07/07/2023	3,196.61	3,197.47	3,212.05	3,189.21	25.57B	-0.28%
07/06/2023	3,205.57	3,215.86	3,229.48	3,199.72	24.61B	-0.54%
07/05/2023	3,222.95	3,240.05	3,241.84	3,218.60	26.40B	-0.69%
07/04/2023	3,245.35	3,241.23	3,246.96	3,233.99	27.92B	0.04%
07/03/2023	3,243.98	3,209.16	3,246.86	3,209.16	31.24B	1.31%
06/30/2023	3,202.06	3,178.92	3,212.99	3,177.99	26.54B	0.62%
06/29/2023	3,182.38	3,185.42	3,196.50	3,179.53	25.03B	-0.22%
06/28/2023	3,189.38	3,183.49	3,192.66	3,157.12	27.62B	0.00%
06/27/2023	3,189.44	3,153.31	3,194.41	3,148.27	28.76B	1.23%
06/26/2023	3,150.62	3,177.23	3,181.08	3,144.25	30.81B	-1.48%
06/21/2023	3,197.90	3,230.11	3,236.36	3,197.90	29.44B	-1.31%
06/20/2023	3,240.36	3,252.54	3,252.84	3,237.79	29.83B	-0.47%
06/19/2023	3,255.81	3,271.16	3,271.16	3,251.78	32.78B	-0.54%
06/16/2023	3,273.33	3,256.30	3,276.55	3,255.50	32.63B	0.63%
06/15/2023	3,252.98	3,230.45	3,252.98	3,229.15	31.33B	0.74%
06/14/2023	3,228.99	3,238.12	3,248.46	3,226.77	30.35B	-0.14%
06/13/2023	3,233.67	3,223.90	3,235.09	3,215.50	28.06B	0.15%
06/12/2023	3,228.83	3,225.30	3,239.44	3,210.71	31.38B	-0.08%
06/09/2023	3,231.41	3,213.03	3,231.41	3,206.10	31.42B	0.55%
06/08/2023	3,213.59	3,194.83	3,225.53	3,180.54	29.35B	0.49%
06/07/2023	3,197.76	3,197.47	3,210.33	3,188.01	25.81B	0.08%
06/06/2023	3,195.34	3,228.41	3,247.35	3,189.27	30.83B	-1.15%
06/05/2023	3,232.44	3,231.81	3,244.18	3,221.63	27.81B	0.07%
06/02/2023	3,230.07	3,212.45	3,233.99	3,211.74	29.47B	0.79%
06/01/2023	3,204.63	3,196.15	3,225.09	3,189.52	31.23B	0.00%
05/31/2023	3,204.56	3,214.66	3,216.36	3,190.27	29.46B	-0.61%
05/30/2023	3,224.21	3,214.67	3,230.63	3,186.63	30.35B	0.09%
05/29/2023	3,221.45	3,219.76	3,230.97	3,208.96	29.74B	0.28%
05/26/2023	3,212.50	3,198.88	3,220.77	3,179.82	26.17B	0.35%
05/25/2023	3,201.26	3,197.36	3,207.02	3,168.57	28.36B	-0.11%
05/24/2023	3,204.75	3,237.70	3,237.70	3,204.38	28.87B	-1.28%
05/23/2023	3,246.24	3,294.79	3,298.23	3,246.24	27.53B	-1.52%
05/22/2023	3,296.47	3,278.60	3,308.53	3,276.54	27.39B	0.39%
05/19/2023	3,283.54	3,288.89	3,302.34	3,268.22	28.54B	-0.42%
05/18/2023	3,297.32	3,288.41	3,313.86	3,284.17	31.00B	0.40%
05/17/2023	3,284.23	3,281.97	3,298.52	3,269.89	28.57B	-0.21%
05/16/2023	3,290.99	3,310.16	3,317.90	3,282.49	32.25B	-0.60%
05/15/2023	3,310.74	3,269.88	3,310.74	3,235.87	38.80B	1.17%
05/12/2023	3,272.36	3,304.46	3,319.13	3,271.43	34.73B	-1.12%
05/11/2023	3,309.55	3,323.66	3,333.25	3,307.29	35.43B	-0.29%
05/10/2023	3,319.15	3,347.70	3,349.72	3,305.25	45.17B	-1.15%
05/09/2023	3,357.67	3,402.39	3,418.95	3,356.12	57.30B	-1.10%
05/08/2023	3,395.00	3,340.99	3,400.18	3,340.99	53.41B	1.81%
05/05/2023	3,334.50	3,350.65	3,364.14	3,321.19	43.65B	-0.48%
05/04/2023	3,350.46	3,306.48	3,352.75	3,302.03	48.34B	0.82%
04/28/2023	3,323.27	3,283.12	3,324.88	3,283.12	40.16B	1.14%
04/27/2023	3,285.88	3,256.23	3,299.30	3,253.11	34.16B	0.67%
04/26/2023	3,264.10	3,255.22	3,277.98	3,239.99	35.79B	-0.02%
04/25/2023	3,264.87	3,276.40	3,288.57	3,229.45	38.09B	-0.32%
04/24/2023	3,275.41	3,300.81	3,303.09	3,264.93	35.43B	-0.78%
04/21/2023	3,301.26	3,364.00	3,367.61	3,301.26	38.74B	-1.95%
04/20/2023	3,367.03	3,367.05	3,371.37	3,344.02	35.04B	-0.09%
04/19/2023	3,370.13	3,391.35	3,394.96	3,364.64	34.61B	-0.68%
04/18/2023	3,393.33	3,379.23	3,396.17	3,375.78	34.84B	0.23%
04/17/2023	3,385.61	3,337.06	3,385.61	3,336.39	40.28B	1.42%
04/14/2023	3,338.15	3,326.37	3,340.08	3,316.81	33.83B	0.60%
04/13/2023	3,318.36	3,321.27	3,334.47	3,309.25	34.79B	-0.27%
04/12/2023	3,327.18	3,316.86	3,330.71	3,315.40	34.30B	0.41%
04/11/2023	3,313.57	3,317.08	3,317.45	3,298.25	32.06B	-0.05%
04/10/2023	3,315.36	3,331.51	3,332.72	3,309.92	34.08B	-0.37%
04/07/2023	3,327.65	3,312.48	3,328.85	3,308.06	28.30B	0.45%
04/06/2023	3,312.63	3,302.75	3,314.53	3,296.05	32.72B	0.00%
04/04/2023	3,312.56	3,297.18	3,312.56	3,290.99	38.59B	0.49%
04/03/2023	3,296.40	3,277.34	3,299.73	3,276.42	35.77B	0.72%
03/31/2023	3,272.86	3,263.41	3,278.42	3,260.04	28.36B	0.36%
03/30/2023	3,261.25	3,243.07	3,263.74	3,220.98	29.99B	0.65%
03/29/2023	3,240.06	3,253.62	3,254.56	3,229.58	29.69B	-0.16%
03/28/2023	3,245.38	3,256.60	3,264.10	3,241.74	29.57B	-0.19%
03/27/2023	3,251.40	3,261.82	3,261.82	3,229.70	33.79B	-0.44%
03/24/2023	3,265.65	3,282.74	3,282.74	3,260.84	32.45B	-0.64%
03/23/2023	3,286.65	3,258.78	3,286.65	3,252.99	30.61B	0.64%
03/22/2023	3,265.75	3,263.41	3,279.39	3,255.74	29.08B	0.31%
03/21/2023	3,255.65	3,240.84	3,256.00	3,237.89	30.18B	0.64%
03/20/2023	3,234.91	3,253.93	3,267.99	3,231.65	39.25B	-0.48%
03/17/2023	3,250.55	3,245.26	3,279.92	3,240.16	34.30B	0.73%
03/16/2023	3,226.89	3,244.47	3,257.43	3,224.72	32.74B	-1.12%
03/15/2023	3,263.31	3,261.03	3,273.12	3,256.86	30.52B	0.55%
03/14/2023	3,245.31	3,261.92	3,262.00	3,216.99	31.99B	-0.72%
03/13/2023	3,268.70	3,228.12	3,268.70	3,228.12	29.49B	1.20%
03/10/2023	3,230.08	3,255.51	3,262.15	3,229.50	28.11B	-1.40%
03/09/2023	3,276.09	3,285.94	3,289.06	3,260.00	26.40B	-0.22%
03/08/2023	3,283.25	3,271.88	3,283.25	3,263.69	26.04B	-0.06%
03/07/2023	3,285.10	3,320.21	3,342.86	3,284.41	39.00B	-1.11%
03/06/2023	3,322.03	3,332.02	3,333.06	3,308.73	34.05B	-0.19%
03/03/2023	3,328.39	3,314.77	3,330.60	3,302.62	34.40B	0.54%
03/02/2023	3,310.65	3,308.01	3,320.74	3,306.46	32.85B	-0.05%
03/01/2023	3,312.35	3,279.14	3,315.16	3,272.04	31.84B	1.00%
02/28/2023	3,279.61	3,265.74	3,280.42	3,246.14	25.16B	0.66%
02/27/2023	3,258.03	3,257.00	3,276.58	3,251.72	24.29B	-0.28%
02/24/2023	3,267.16	3,287.26	3,288.39	3,253.97	23.42B	-0.62%
02/23/2023	3,287.48	3,293.52	3,307.44	3,275.36	26.23B	-0.11%
02/22/2023	3,291.15	3,292.05	3,307.03	3,286.72	25.54B	-0.47%
02/21/2023	3,306.52	3,291.63	3,308.79	3,282.44	32.44B	0.49%
02/20/2023	3,290.34	3,230.47	3,291.04	3,225.84	32.50B	2.06%
02/17/2023	3,224.02	3,244.73	3,262.47	3,223.26	27.85B	-0.77%
02/16/2023	3,249.03	3,281.74	3,308.83	3,231.34	38.09B	-0.96%
02/15/2023	3,280.49	3,294.01	3,296.20	3,274.55	26.99B	-0.39%
02/14/2023	3,293.28	3,288.97	3,293.73	3,279.19	27.10B	0.28%
02/13/2023	3,284.16	3,256.99	3,285.09	3,252.63	29.72B	0.72%
02/10/2023	3,260.67	3,266.44	3,269.99	3,247.23	26.06B	-0.30%
02/09/2023	3,270.38	3,227.73	3,270.38	3,225.77	25.48B	1.18%
02/08/2023	3,232.11	3,251.50	3,257.11	3,230.44	23.45B	-0.49%
02/07/2023	3,248.09	3,245.23	3,250.03	3,233.83	25.09B	0.29%
02/06/2023	3,238.70	3,244.70	3,250.35	3,226.21	26.71B	-0.76%
02/03/2023	3,263.41	3,275.66	3,275.66	3,235.35	29.33B	-0.68%
02/02/2023	3,285.67	3,291.78	3,295.76	3,272.41	33.34B	0.02%
02/01/2023	3,284.92	3,262.20	3,284.92	3,245.41	33.95B	0.90%
01/31/2023	3,255.67	3,266.14	3,277.25	3,252.01	30.02B	-0.42%
01/30/2023	3,269.32	3,308.87	3,310.49	3,266.76	35.33B	0.14%
01/20/2023	3,264.81	3,247.20	3,267.06	3,247.20	27.32B	0.76%
01/19/2023	3,240.28	3,221.52	3,240.28	3,210.38	22.65B	0.49%
01/18/2023	3,224.41	3,227.59	3,234.82	3,220.37	21.21B	0.00%
01/17/2023	3,224.24	3,229.44	3,231.26	3,211.76	22.66B	-0.10%
01/16/2023	3,227.59	3,198.52	3,251.37	3,197.32	30.67B	1.01%
01/13/2023	3,195.31	3,170.35	3,195.31	3,167.51	22.02B	1.01%
01/12/2023	3,163.45	3,167.27	3,171.59	3,153.40	21.67B	0.05%
01/11/2023	3,161.84	3,172.38	3,184.76	3,160.89	23.77B	-0.24%
01/10/2023	3,169.51	3,178.02	3,178.16	3,165.14	23.30B	-0.21%
01/09/2023	3,176.08	3,169.37	3,183.58	3,165.43	25.81B	0.58%
01/06/2023	3,157.64	3,155.07	3,170.74	3,151.84	25.74B	0.08%
01/05/2023	3,155.22	3,132.76	3,159.43	3,130.23	25.70B	1.01%
01/04/2023	3,123.52	3,117.57	3,129.09	3,109.45	27.33B	0.22%
01/03/2023	3,116.51	3,087.51	3,119.86	3,073.05	28.14B	0.88%
12/30/2022	3,089.26	3,084.52	3,096.31	3,082.20	21.75B	0.51%
12/29/2022	3,073.70	3,076.73	3,086.00	3,064.46	21.56B	-0.44%
12/28/2022	3,087.40	3,088.62	3,098.65	3,079.43	22.46B	-0.26%
12/27/2022	3,095.57	3,077.75	3,098.08	3,074.31	22.22B	0.98%
12/26/2022	3,065.56	3,048.20	3,071.84	3,047.35	20.65B	0.65%
12/23/2022	3,045.87	3,038.84	3,061.87	3,031.54	19.20B	-0.28%
12/22/2022	3,054.43	3,085.80	3,096.24	3,044.60	22.36B	-0.46%
12/21/2022	3,068.41	3,078.33	3,085.80	3,060.55	18.91B	-0.17%
12/20/2022	3,073.77	3,098.95	3,100.75	3,061.51	21.88B	-1.07%
12/19/2022	3,107.11	3,165.31	3,170.26	3,096.10	27.85B	-1.92%
12/16/2022	3,167.86	3,156.14	3,175.35	3,151.61	25.98B	-0.02%
12/15/2022	3,168.65	3,177.20	3,179.10	3,158.45	24.30B	-0.25%
12/14/2022	3,176.53	3,178.55	3,189.83	3,168.59	26.56B	0.01%
12/13/2022	3,176.33	3,179.44	3,187.20	3,171.48	28.58B	-0.09%
12/12/2022	3,179.04	3,195.87	3,196.72	3,176.58	33.34B	-0.87%
12/09/2022	3,206.95	3,197.12	3,212.11	3,182.91	37.33B	0.30%
12/08/2022	3,197.35	3,196.02	3,206.72	3,187.26	32.10B	-0.07%
12/07/2022	3,199.62	3,204.94	3,226.08	3,188.67	35.41B	-0.40%
12/06/2022	3,212.53	3,200.27	3,224.82	3,195.08	37.36B	0.02%
12/05/2022	3,211.81	3,181.92	3,213.44	3,177.06	44.74B	1.76%
12/02/2022	3,156.14	3,160.58	3,170.90	3,149.84	30.78B	-0.29%
12/01/2022	3,165.47	3,187.99	3,198.41	3,164.53	38.70B	0.45%
11/30/2022	3,151.34	3,141.40	3,158.57	3,137.37	37.27B	0.05%
11/29/2022	3,149.75	3,096.11	3,152.00	3,096.11	39.15B	2.31%
11/28/2022	3,078.55	3,055.29	3,080.18	3,034.70	30.58B	-0.75%
11/25/2022	3,101.69	3,085.46	3,111.42	3,077.97	31.14B	0.40%
11/24/2022	3,089.31	3,104.10	3,113.24	3,084.86	26.75B	-0.25%
11/23/2022	3,096.91	3,084.74	3,108.24	3,075.32	32.62B	0.26%
11/22/2022	3,088.94	3,084.23	3,118.12	3,076.32	32.76B	0.13%
11/21/2022	3,085.04	3,078.06	3,085.24	3,056.17	25.60B	-0.39%
11/18/2022	3,097.24	3,116.73	3,126.71	3,096.89	30.00B	-0.58%
11/17/2022	3,115.43	3,110.96	3,115.44	3,087.17	28.70B	-0.15%
11/16/2022	3,119.98	3,133.65	3,145.75	3,115.35	30.34B	-0.45%
11/15/2022	3,134.08	3,081.14	3,135.59	3,074.50	33.15B	1.64%
11/14/2022	3,083.40	3,100.87	3,121.41	3,075.22	36.18B	-0.13%
11/11/2022	3,087.29	3,099.65	3,117.74	3,070.30	40.96B	1.69%
11/10/2022	3,036.13	3,031.69	3,047.98	3,022.85	27.04B	-0.39%
11/09/2022	3,048.17	3,064.46	3,073.92	3,046.19	23.56B	-0.53%
11/08/2022	3,064.49	3,077.31	3,078.28	3,047.46	25.65B	-0.43%
11/07/2022	3,077.82	3,062.86	3,088.19	3,054.46	32.06B	0.23%
11/04/2022	3,070.80	2,997.00	3,081.59	2,997.00	32.98B	2.43%
11/03/2022	2,997.81	2,981.20	3,003.72	2,977.72	25.93B	-0.19%
11/02/2022	3,003.37	2,960.65	3,019.05	2,954.95	32.51B	1.15%
11/01/2022	2,969.20	2,899.50	2,969.20	2,896.76	31.98B	2.62%
10/31/2022	2,893.48	2,893.20	2,926.01	2,885.09	30.20B	-0.77%
10/28/2022	2,915.93	2,967.02	2,974.24	2,908.98	29.25B	-2.25%
10/27/2022	2,982.90	3,005.04	3,017.26	2,981.69	26.56B	-0.55%
10/26/2022	2,999.50	2,977.56	3,028.35	2,977.56	26.87B	0.78%
10/25/2022	2,976.28	2,969.16	3,001.72	2,944.26	25.56B	-0.04%
10/24/2022	2,977.56	3,034.75	3,064.42	2,965.17	29.81B	-2.02%
10/21/2022	3,038.93	3,038.04	3,055.42	3,026.96	24.53B	0.13%
10/20/2022	3,035.05	3,029.30	3,070.26	3,013.69	24.47B	-0.31%
10/19/2022	3,044.38	3,073.26	3,081.39	3,044.38	23.09B	-1.19%
10/18/2022	3,080.96	3,094.93	3,099.92	3,074.22	24.56B	-0.13%
10/17/2022	3,084.94	3,060.52	3,087.19	3,052.71	26.26B	0.42%
10/14/2022	3,071.99	3,035.03	3,084.27	3,035.03	27.73B	1.84%
10/13/2022	3,016.36	3,008.30	3,036.25	3,004.50	24.97B	-0.30%
10/12/2022	3,025.51	2,976.72	3,025.51	2,934.09	24.80B	1.53%
10/11/2022	2,979.79	2,978.06	2,986.91	2,953.50	20.86B	0.19%
10/10/2022	2,974.15	3,026.94	3,029.45	2,968.28	24.34B	-1.66%
09/30/2022	3,024.39	3,042.17	3,054.61	3,021.93	20.41B	-0.55%
09/29/2022	3,041.20	3,067.47	3,076.76	3,026.08	23.00B	-0.13%
09/28/2022	3,045.07	3,089.10	3,089.10	3,044.86	23.01B	-1.58%
09/27/2022	3,093.86	3,056.39	3,094.04	3,048.36	23.27B	1.40%
09/26/2022	3,051.23	3,067.57	3,102.65	3,048.51	26.27B	-1.20%
09/23/2022	3,088.37	3,106.81	3,124.66	3,072.24	24.31B	-0.66%
09/22/2022	3,108.91	3,098.77	3,125.68	3,092.82	22.11B	-0.27%
09/21/2022	3,117.18	3,116.01	3,129.82	3,091.30	23.30B	-0.17%
09/20/2022	3,122.41	3,127.84	3,140.03	3,114.04	21.99B	0.22%
09/19/2022	3,115.60	3,122.75	3,135.56	3,101.22	24.91B	-0.35%
09/16/2022	3,126.40	3,189.83	3,191.83	3,126.40	31.65B	-2.30%
09/15/2022	3,199.92	3,248.97	3,254.18	3,174.39	32.52B	-1.16%
09/14/2022	3,237.54	3,224.68	3,250.80	3,221.96	25.52B	-0.80%
09/13/2022	3,263.80	3,272.05	3,278.17	3,259.66	27.62B	0.05%
09/09/2022	3,262.05	3,241.18	3,266.20	3,236.51	28.38B	0.82%
09/08/2022	3,235.59	3,245.56	3,253.70	3,233.80	28.17B	-0.33%
09/07/2022	3,246.29	3,232.14	3,253.77	3,227.82	30.10B	0.09%
09/06/2022	3,243.45	3,207.93	3,244.64	3,203.82	31.89B	1.36%
09/05/2022	3,199.91	3,183.95	3,199.91	3,172.04	28.07B	0.42%
09/02/2022	3,186.48	3,189.64	3,198.28	3,173.79	25.05B	0.05%
09/01/2022	3,184.98	3,196.54	3,214.56	3,181.63	27.47B	-0.54%
08/31/2022	3,202.14	3,216.53	3,232.02	3,184.39	34.44B	-0.78%
08/30/2022	3,227.22	3,240.18	3,243.75	3,212.63	29.43B	-0.42%
08/29/2022	3,240.73	3,203.10	3,240.73	3,199.00	29.70B	0.14%
08/26/2022	3,236.22	3,250.63	3,266.27	3,232.28	30.99B	-0.31%
08/25/2022	3,246.25	3,223.46	3,248.35	3,199.12	33.62B	0.97%
08/24/2022	3,215.20	3,279.17	3,281.88	3,212.39	36.61B	-1.86%
08/23/2022	3,276.22	3,274.43	3,284.60	3,262.63	31.66B	-0.05%
08/22/2022	3,277.79	3,249.70	3,278.17	3,247.19	31.45B	0.61%
08/19/2022	3,258.08	3,275.62	3,286.49	3,258.06	33.35B	-0.59%
